# Supplementary material for: 4-Hy­droxy-1,2,6-tri­methyl­pyridinium chloride monohydrate
Source: Acta Crystallogr Sect E Struct Rep Online. 2013 May 4;69(Pt 6):o835–6. doi: 10.1107/S1600536813011616 (PMC3684923; doi:10.1107/S1600536813011616)
Supplement: Supplementary file 1 [file e-69-0o835-sup1.cif]

##############################################################################
#                                                                            #
# This CIF contains the data in a paper accepted for publication in          #
# Acta Crystallographica Section E. It conforms to the requirements of       #
# Notes for Authors for Acta Crystallographica Section E, and has been       #
# peer reviewed under the auspices of the IUCr Commission on Journals.       #
#                                                                            #
# Full details of the Crystallographic Information File format               #
# are given in the paper "The Crystallographic Information File (CIF):       #
# a New Standard Archive File for Crystallography" by S. R. Hall, F. H.      #
# Allen and I. D. Brown [Acta Cryst. (1991), A47, 655-685].                  #
#                                                                            #
# The current version of the core CIF dictionary is obtainable from          #
# ftp://ftp.iucr.org/pub/cif_core.dic.                                       #
#                                                                            #
# Software is freely available for graphical display of the structure(s)     #
# in this CIF. For information consult the CIF software page                 #
# http://www.iucr.org/resources/cif/software.                                #
#                                                                            #
# This file may be used for bona fide research purposes within the           #
# scientific community so long as proper attribution is given to the journal # 
# article from which it was obtained.                                        #
#                                                                            #
##############################################################################
data_I
_audit_creation_method     SHELXL-97
_chemical_name_systematic
;
4-Hydroxy-1,2,6-trimethylpyridinium chloride monohydrate
;
_chemical_name_common     ?
_chemical_formula_moiety     'C8 H12 N O +, Cl -, H2 O'
_chemical_formula_sum     'C8 H14 Cl N O2'
_chemical_formula_iupac     'C8 H12 N O +, Cl -, H2 O'
_chemical_formula_weight     191.65
_chemical_melting_point     ?
_symmetry_cell_setting     monoclinic
_symmetry_space_group_name_H-M     'P 21/n'
_symmetry_space_group_name_Hall     '-P 2yn'
loop_
    _symmetry_equiv_pos_as_xyz
    'x, y, z'
    '-x+1/2, y+1/2, -z+1/2'
    '-x, -y, -z'
    'x-1/2, -y-1/2, z-1/2'
_cell_length_a     8.2548(11)
_cell_length_b     8.4781(9)
_cell_length_c     13.6714(18)
_cell_angle_alpha     90.00
_cell_angle_beta     99.064(6)
_cell_angle_gamma     90.00
_cell_volume     944.8(2)
_cell_formula_units_Z     4
_cell_measurement_reflns_used     1861
_cell_measurement_theta_min     1.00
_cell_measurement_theta_max     27.48
_cell_measurement_temperature     120(2)
_exptl_crystal_description     prism
_exptl_crystal_colour     colourless
_exptl_crystal_size_max     0.54
_exptl_crystal_size_mid     0.42
_exptl_crystal_size_min     0.16
_exptl_crystal_density_diffrn     1.347
_exptl_crystal_density_meas     ?
_exptl_crystal_density_method     'not measured'
_exptl_crystal_F_000     408
_exptl_absorpt_coefficient_mu     0.365
_exptl_absorpt_correction_type     multi-scan
_exptl_absorpt_process_details     '(SADABS; Sheldrick, 2003)'
_exptl_absorpt_correction_T_min     0.8271
_exptl_absorpt_correction_T_max     0.9438
_exptl_special_details
;
The minimum and maximum absorption values stated above are those calculated in
<i>SHELXL97</i> from the given crystal dimensions. The ratio of minimum to
maximum apparent transmission was determined experimentally as 0.597412.
;
_diffrn_ambient_temperature     120(2)
_diffrn_radiation_type     MoK\a
_diffrn_radiation_wavelength     0.71073
_diffrn_radiation_source     'Bruker-Nonius FR591 rotating anode'
_diffrn_radiation_monochromator     'graphite'
_diffrn_measurement_device_type
                                'Bruker--Nonius 95mm CCD camera on \k-goniostat'
_diffrn_measurement_method     '\f and \w'
_diffrn_detector_area_resol_mean     9.091
_diffrn_reflns_number     9882
_diffrn_reflns_av_R_equivalents     0.0687
_diffrn_reflns_av_sigmaI/netI     0.0632
_diffrn_reflns_theta_min     2.84
_diffrn_reflns_theta_max     27.50
_diffrn_reflns_theta_full     27.50
_diffrn_measured_fraction_theta_max     0.996
_diffrn_measured_fraction_theta_full     0.996
_diffrn_reflns_limit_h_min     -10
_diffrn_reflns_limit_h_max     10
_diffrn_reflns_limit_k_min     -10
_diffrn_reflns_limit_k_max     11
_diffrn_reflns_limit_l_min     -17
_diffrn_reflns_limit_l_max     17
_diffrn_standards_number     ?
_diffrn_standards_interval_count     ?
_diffrn_standards_interval_time     ?
_diffrn_standards_decay_%     ?
_refine_special_details
;
Refinement of <i>F</i>^2^ against ALL reflections. The weighted <i>R</i>-factor
<i>wR</i> and goodness of fit <i>S</i> are based on <i>F</i>^2^, conventional
<i>R</i>-factors <i>R</i> are based on <i>F</i>, with <i>F</i> set to zero for
negative <i>F</i>^2^. The threshold expression of <i>F</i>^2^ >
\s(<i>F</i>^2^) is used only for calculating <i>R</i>-factors(gt) <i>etc</i>.
and is not relevant to the choice of reflections for refinement.
<i>R</i>-factors based on <i>F</i>^2^ are statistically about twice as large
as those based on <i>F</i>, and <i>R</i>- factors based on ALL data will be
even larger.
;
_reflns_number_total     2159
_reflns_number_gt     1546
_reflns_threshold_expression     I>2\s(I)
_refine_ls_structure_factor_coef     Fsqd
_refine_ls_matrix_type     full
_refine_ls_R_factor_all     0.0883
_refine_ls_R_factor_gt     0.0606
_refine_ls_wR_factor_gt     0.1521
_refine_ls_wR_factor_ref     0.1742
_refine_ls_goodness_of_fit_ref     1.015
_refine_ls_restrained_S_all     1.015
_refine_ls_number_reflns     2159
_refine_ls_number_parameters     124
_refine_ls_number_restraints     2
_refine_ls_hydrogen_treatment     mixed
_refine_ls_weighting_scheme     calc
_refine_ls_weighting_details
         'calc w=1/[\s^2^(Fo^2^)+(0.1015P)^2^+0.5878P] where P=(Fo^2^+2Fc^2^)/3'
_atom_sites_solution_hydrogens     geom
_atom_sites_solution_primary     direct
_atom_sites_solution_secondary     difmap
_refine_ls_shift/su_max     0.000
_refine_ls_shift/su_mean     0.000
_refine_diff_density_max     0.734
_refine_diff_density_min     -0.481
_refine_ls_extinction_method     none
_refine_ls_extinction_coef     ?
loop_
    _atom_type_symbol
    _atom_type_description
    _atom_type_scat_dispersion_real
    _atom_type_scat_dispersion_imag
    _atom_type_scat_source
    'C' 'C' 0.0033 0.0016
                         'International Tables Vol C Tables 4.2.6.8 and 6.1.1.4'
    'H' 'H' 0.0000 0.0000
                         'International Tables Vol C Tables 4.2.6.8 and 6.1.1.4'
    'N' 'N' 0.0061 0.0033
                         'International Tables Vol C Tables 4.2.6.8 and 6.1.1.4'
    'O' 'O' 0.0106 0.0060
                         'International Tables Vol C Tables 4.2.6.8 and 6.1.1.4'
    'Cl' 'Cl' 0.1484 0.1585
                         'International Tables Vol C Tables 4.2.6.8 and 6.1.1.4'
_computing_data_collection     'COLLECT (Nonius, 1998)'
_computing_cell_refinement     'DENZO (Otwinowski & Minor, 1997)'
_computing_data_reduction     'DENZO (Otwinowski & Minor, 1997)'
_computing_structure_solution     'SIR92 (Altomare <i>et al.</i>, 1994)'
_computing_structure_refinement     'SHELXL97 (Sheldrick, 2008)'
_computing_molecular_graphics
                  'ORTEP-3 for Windows (Farrugia, 2012) and PLATON (Spek, 2009)'
_computing_publication_material     'SHELXL97 (Sheldrick, 2008)'
loop_
    _atom_site_type_symbol
    _atom_site_label
    _atom_site_fract_x
    _atom_site_fract_y
    _atom_site_fract_z
    _atom_site_U_iso_or_equiv
    _atom_site_adp_type
    _atom_site_calc_flag
    _atom_site_refinement_flags
    _atom_site_occupancy
    _atom_site_symmetry_multiplicity
    _atom_site_disorder_assembly
    _atom_site_disorder_group
    Cl Cl1 0.45702(8) 0.08706(8) 0.25244(5) 0.0322(3) Uani d . 1 1 . .
    O O1 0.8028(3) -0.2941(2) 0.48865(16) 0.0335(5) Uani d . 1 1 . .
    O O1W 0.3198(3) 0.3719(2) 0.35499(17) 0.0347(5) Uani d D 1 1 . .
    N N1 0.7943(3) 0.1762(3) 0.42120(16) 0.0267(5) Uani d . 1 1 . .
    C C2 0.7200(3) 0.1258(3) 0.49853(19) 0.0261(6) Uani d . 1 1 . .
    C C3 0.7204(3) -0.0310(3) 0.5220(2) 0.0275(6) Uani d . 1 1 . .
    H H3 0.6686 -0.0657 0.5755 0.033 Uiso calc R 1 1 . .
    C C4 0.7963(3) -0.1405(3) 0.4678(2) 0.0269(6) Uani d . 1 1 . .
    C C5 0.8682(3) -0.0865(3) 0.3885(2) 0.0277(6) Uani d . 1 1 . .
    H H5 0.9195 -0.1592 0.3502 0.033 Uiso calc R 1 1 . .
    C C6 0.8655(3) 0.0716(3) 0.3651(2) 0.0272(6) Uani d . 1 1 . .
    C C7 0.9402(4) 0.1291(4) 0.2790(2) 0.0350(7) Uani d . 1 1 . .
    H H7A 0.8549 0.1768 0.2299 0.053 Uiso calc R 1 1 . .
    H H7B 0.9899 0.0401 0.2488 0.053 Uiso calc R 1 1 . .
    H H7C 1.0246 0.2079 0.3017 0.053 Uiso calc R 1 1 . .
    C C8 0.7926(4) 0.3475(3) 0.3986(2) 0.0359(7) Uani d . 1 1 . .
    H H8A 0.8491 0.3661 0.3417 0.054 Uiso calc R 1 1 . .
    H H8B 0.8486 0.4052 0.4562 0.054 Uiso calc R 1 1 . .
    H H8C 0.6789 0.3841 0.3828 0.054 Uiso calc R 1 1 . .
    C C9 0.6423(4) 0.2444(3) 0.5574(2) 0.0333(7) Uani d . 1 1 . .
    H H9A 0.7267 0.3153 0.5913 0.050 Uiso calc R 1 1 . .
    H H9B 0.5878 0.1900 0.6064 0.050 Uiso calc R 1 1 . .
    H H9C 0.5612 0.3059 0.5129 0.050 Uiso calc R 1 1 . .
    H H1 0.758(4) -0.306(4) 0.538(3) 0.040(10) Uiso d . 1 1 . .
    H H1W 0.344(5) 0.306(4) 0.316(2) 0.059(12) Uiso d D 1 1 . .
    H H2W 0.250(4) 0.423(4) 0.319(3) 0.076(15) Uiso d D 1 1 . .
loop_
    _atom_site_aniso_label
    _atom_site_aniso_U_11
    _atom_site_aniso_U_22
    _atom_site_aniso_U_33
    _atom_site_aniso_U_12
    _atom_site_aniso_U_13
    _atom_site_aniso_U_23
    Cl1 0.0365(4) 0.0264(4) 0.0339(4) 0.0008(3) 0.0058(3) -0.0006(3)
    O1 0.0452(12) 0.0180(9) 0.0385(12) 0.0037(8) 0.0100(10) 0.0015(8)
    O1W 0.0431(12) 0.0233(10) 0.0373(12) 0.0021(9) 0.0053(10) 0.0010(9)
    N1 0.0299(12) 0.0175(11) 0.0321(13) -0.0008(9) 0.0028(9) -0.0003(9)
    C2 0.0268(13) 0.0220(12) 0.0278(14) 0.0005(10) -0.0008(11) -0.0022(10)
    C3 0.0294(13) 0.0247(13) 0.0278(14) -0.0006(11) 0.0023(11) -0.0003(11)
    C4 0.0301(14) 0.0192(12) 0.0299(14) -0.0001(11) -0.0002(11) -0.0025(11)
    C5 0.0302(14) 0.0235(14) 0.0288(14) 0.0011(11) 0.0031(11) -0.0017(10)
    C6 0.0266(13) 0.0255(14) 0.0287(14) -0.0020(10) 0.0015(11) -0.0024(11)
    C7 0.0392(16) 0.0300(14) 0.0364(16) -0.0040(12) 0.0076(12) 0.0002(13)
    C8 0.0434(17) 0.0168(13) 0.0483(18) 0.0002(12) 0.0098(14) 0.0034(12)
    C9 0.0399(16) 0.0242(14) 0.0351(16) 0.0015(12) 0.0041(12) -0.0051(12)
_geom_special_details
;
All e.s.d.'s (except the e.s.d. in the dihedral angle between two l.s. planes)
are estimated using the full covariance matrix. The cell e.s.d.'s are taken
into account individually in the estimation of e.s.d.'s in distances, angles
and torsion angles; correlations between e.s.d.'s in cell parameters are only
used when they are defined by crystal symmetry. An approximate (isotropic)
treatment of cell e.s.d.'s is used for estimating e.s.d.'s involving l.s.
planes.
;
loop_
    _geom_bond_atom_site_label_1
    _geom_bond_atom_site_label_2
    _geom_bond_site_symmetry_2
    _geom_bond_distance
    _geom_bond_publ_flag
    O1 C4 . 1.333(3) ?
    O1 H1 . 0.82(4) ?
    O1W H1W . 0.812(19) ?
    O1W H2W . 0.824(19) ?
    N1 C6 . 1.364(3) ?
    N1 C2 . 1.372(3) ?
    N1 C8 . 1.484(3) ?
    C2 C3 . 1.367(4) ?
    C2 C9 . 1.495(4) ?
    C3 C4 . 1.396(4) ?
    C3 H3 . 0.9500 ?
    C4 C5 . 1.394(4) ?
    C5 C6 . 1.378(4) ?
    C5 H5 . 0.9500 ?
    C6 C7 . 1.494(4) ?
    C7 H7A . 0.9800 ?
    C7 H7B . 0.9800 ?
    C7 H7C . 0.9800 ?
    C8 H8A . 0.9800 ?
    C8 H8B . 0.9800 ?
    C8 H8C . 0.9800 ?
    C9 H9A . 0.9800 ?
    C9 H9B . 0.9800 ?
    C9 H9C . 0.9800 ?
loop_
    _geom_angle_atom_site_label_1
    _geom_angle_atom_site_label_2
    _geom_angle_atom_site_label_3
    _geom_angle_site_symmetry_1
    _geom_angle_site_symmetry_3
    _geom_angle
    _geom_angle_publ_flag
    C4 O1 H1 . . 107(2) ?
    H1W O1W H2W . . 101(4) ?
    C6 N1 C2 . . 121.0(2) ?
    C6 N1 C8 . . 120.6(2) ?
    C2 N1 C8 . . 118.4(2) ?
    C3 C2 N1 . . 120.0(2) ?
    C3 C2 C9 . . 120.9(2) ?
    N1 C2 C9 . . 119.1(2) ?
    C2 C3 C4 . . 120.4(3) ?
    C2 C3 H3 . . 119.8 ?
    C4 C3 H3 . . 119.8 ?
    O1 C4 C5 . . 118.6(2) ?
    O1 C4 C3 . . 122.9(3) ?
    C5 C4 C3 . . 118.5(2) ?
    C6 C5 C4 . . 120.5(3) ?
    C6 C5 H5 . . 119.8 ?
    C4 C5 H5 . . 119.8 ?
    N1 C6 C5 . . 119.7(3) ?
    N1 C6 C7 . . 119.9(2) ?
    C5 C6 C7 . . 120.4(3) ?
    C6 C7 H7A . . 109.5 ?
    C6 C7 H7B . . 109.5 ?
    H7A C7 H7B . . 109.5 ?
    C6 C7 H7C . . 109.5 ?
    H7A C7 H7C . . 109.5 ?
    H7B C7 H7C . . 109.5 ?
    N1 C8 H8A . . 109.5 ?
    N1 C8 H8B . . 109.5 ?
    H8A C8 H8B . . 109.5 ?
    N1 C8 H8C . . 109.5 ?
    H8A C8 H8C . . 109.5 ?
    H8B C8 H8C . . 109.5 ?
    C2 C9 H9A . . 109.5 ?
    C2 C9 H9B . . 109.5 ?
    H9A C9 H9B . . 109.5 ?
    C2 C9 H9C . . 109.5 ?
    H9A C9 H9C . . 109.5 ?
    H9B C9 H9C . . 109.5 ?
loop_
    _geom_torsion_atom_site_label_1
    _geom_torsion_atom_site_label_2
    _geom_torsion_atom_site_label_3
    _geom_torsion_atom_site_label_4
    _geom_torsion_site_symmetry_1
    _geom_torsion_site_symmetry_2
    _geom_torsion_site_symmetry_3
    _geom_torsion_site_symmetry_4
    _geom_torsion
    _geom_torsion_publ_flag
    C6 N1 C2 C3 . . . . 1.8(4) ?
    C8 N1 C2 C3 . . . . -179.5(3) ?
    C6 N1 C2 C9 . . . . -179.4(2) ?
    C8 N1 C2 C9 . . . . -0.7(3) ?
    N1 C2 C3 C4 . . . . 0.1(4) ?
    C9 C2 C3 C4 . . . . -178.7(2) ?
    C2 C3 C4 O1 . . . . 178.7(3) ?
    C2 C3 C4 C5 . . . . -1.3(4) ?
    O1 C4 C5 C6 . . . . -179.4(3) ?
    C3 C4 C5 C6 . . . . 0.7(4) ?
    C2 N1 C6 C5 . . . . -2.4(4) ?
    C8 N1 C6 C5 . . . . 178.9(3) ?
    C2 N1 C6 C7 . . . . 177.7(2) ?
    C8 N1 C6 C7 . . . . -1.0(4) ?
    C4 C5 C6 N1 . . . . 1.2(4) ?
    C4 C5 C6 C7 . . . . -179.0(2) ?
loop_
    _geom_hbond_atom_site_label_D
    _geom_hbond_atom_site_label_H
    _geom_hbond_atom_site_label_A
    _geom_hbond_site_symmetry_A
    _geom_hbond_distance_DH
    _geom_hbond_distance_HA
    _geom_hbond_distance_DA
    _geom_hbond_angle_DHA
    _geom_hbond_publ_flag
    O1 H1 O1W 3_656 0.82(4) 1.78(4) 2.591(3) 168(4) yes
    O1W H1W Cl1 . 0.812(19) 2.31(2) 3.095(2) 162(4) yes
    O1W H2W Cl1 2 0.824(19) 2.30(2) 3.106(2) 168(4) yes
    C3 H3 Cl1 3_656 0.95 2.72 3.647(3) 165 yes
    C9 H9A Cl1 4_666 0.98 2.80 3.704(3) 154 yes
data_global
_journal_date_recd_electronic     2013-04-23
_journal_date_accepted     2013-04-28
_journal_name_full     'Acta Crystallographica, Section E'
_journal_year     2013
_journal_volume     69
_journal_issue      6
_journal_page_first     o835
_journal_page_last     o836
_journal_paper_category     QO
_journal_paper_doi     10.1107/S1600536813011616
_journal_coeditor_code     HB7075
_publ_contact_author_name     'Dr T. Seethalakshmi'
_publ_contact_author_address
;
Department of Physics
Government Arts College (Autonomous)
Karur 639 005
India
;
_publ_contact_author_email     'seetha_b2002@yahoo.com'
_publ_contact_author_fax     '+91 4324 254534'
_publ_contact_author_phone     '+91 4324 257534'
_publ_section_title
;
4-Hydroxy-1,2,6-trimethylpyridinium chloride monohydrate
;
loop_
    _publ_author_name
    _publ_author_address
    'Seethalakshmi, T.'
;
Department of Physics
Government Arts College (Autonomous)
Karur 639 005
India
;
    'Manivannan, S.'
;
Carbon Nanomaterials Laboratory
Department of Physics
National Institute of Technology
Tiruchirappalli 620 015
India
;
    'Dhanuskodi, S.'
;
School of Physics
Bharathidasan University
Tiruchirappalli 620 024
India
;
    'Lynch, Daniel E.'
;
Faculty of Health and Life Sciences
Coventry University
Coventry CV1 5FB
England
;
    'Thamotharan, S.'
;
Department of Bioinformatics
School of Chemical and Biotechnology
SASTRA University
Thanjavur 613 401
India
;
