# Supplementary material for: 4-Hy­droxy-1,2,6-tri­methyl­pyridinium chloride monohydrate
Source: Acta Crystallogr Sect E Struct Rep Online. 2013 May 4;69(Pt 6):o835–6. doi: 10.1107/S1600536813011616 (PMC3684923; doi:10.1107/S1600536813011616)
Supplement: Supplementary file 2 [file e-69-0o835-Isup2.hkl]

#
# h,k,l, Fc-squared, Fo-squared, sigma(Fo-squared) and status flag
#
data_I
_shelx_title ' 2006src1048d'
_shelx_refln_list_code          4
_shelx_F_calc_maximum      229.57
_exptl_crystal_F_000       408.00
_reflns_d_resolution_high  0.7695
 
loop_
 _symmetry_equiv_pos_as_xyz
 'x, y, z'
 '-x+1/2, y+1/2, -z+1/2'
 '-x, -y, -z'
 'x-1/2, -y-1/2, z-1/2'
 
_cell_length_a     8.2548
_cell_length_b     8.4781
_cell_length_c    13.6714
_cell_angle_alpha  90.000
_cell_angle_beta   99.064
_cell_angle_gamma  90.000
 
_shelx_F_squared_multiplier     1.000
 
loop_
 _refln_index_h
 _refln_index_k
 _refln_index_l
 _refln_F_squared_calc
 _refln_F_squared_meas
 _refln_F_squared_sigma
 _refln_observed_status
   2   0   0     5347.13     5067.31    217.36 o
   4   0   0      359.44      386.59     16.58 o
   6   0   0      107.68       95.23      6.05 o
   8   0   0      259.41      279.55     15.97 o
  10   0   0       11.63       31.71     12.65 o
   1   1   0       37.19       19.83      2.83 o
   2   1   0      105.09       98.16      3.13 o
   3   1   0     1629.54     1722.35     52.40 o
   4   1   0      355.79      412.46     12.81 o
   5   1   0      216.69      252.55      8.35 o
   6   1   0      287.99      315.77     11.12 o
   7   1   0      249.44      271.14     10.65 o
   8   1   0       52.81       49.55      4.47 o
   9   1   0        3.34        0.51      2.43 o
  10   1   0        1.62       -0.66      6.91 o
   0   2   0      183.28      155.71      9.25 o
   1   2   0      407.31      386.63     10.45 o
   2   2   0     1540.89     1547.93     50.49 o
   3   2   0      835.54      853.32     26.13 o
   4   2   0       14.33        9.20      1.58 o
   5   2   0      454.79      561.28     21.69 o
   6   2   0       36.99       41.71      2.80 o
   7   2   0       70.98       77.35      4.62 o
   8   2   0       17.81       17.45      5.21 o
   9   2   0       73.51       38.43      5.55 o
   1   3   0      220.74      263.10      7.08 o
   2   3   0     3158.15     3529.98    106.10 o
   3   3   0      111.70      119.70      4.42 o
   4   3   0      264.48      303.79     10.77 o
   5   3   0       43.64       40.29      2.98 o
   6   3   0      530.26      537.12     20.92 o
   7   3   0       39.15       35.85      4.90 o
   8   3   0      272.55      305.91     26.95 o
   9   3   0        1.96       15.45      9.35 o
  10   3   0        2.03        1.00     21.32 o
   0   4   0     5221.86     5616.25    231.26 o
   1   4   0     1441.91     1676.40     50.22 o
   2   4   0        2.02       10.14      1.46 o
   3   4   0       35.05       21.98      1.97 o
   4   4   0      136.59      141.45      6.04 o
   5   4   0      349.00      339.54     12.84 o
   6   4   0        0.12       -0.52      2.43 o
   7   4   0      214.68      228.53     13.85 o
   8   4   0      137.39      124.58     10.50 o
   9   4   0        2.76        2.79      9.65 o
   1   5   0      113.21      103.72      3.58 o
   2   5   0       93.05       88.80      3.25 o
   3   5   0     1324.53     1634.62     52.63 o
   4   5   0      160.42      164.13      6.33 o
   5   5   0        5.56        4.07      2.66 o
   6   5   0       42.05       46.85      3.97 o
   7   5   0       51.77       41.71      5.64 o
   8   5   0        2.44        2.11      7.18 o
   9   5   0       19.54       24.81     10.67 o
   0   6   0      403.68      413.05     17.85 o
   1   6   0       19.75       21.62      1.96 o
   2   6   0     1340.00     1506.04     44.02 o
   3   6   0        0.20        1.22      3.14 o
   4   6   0      138.77      133.16      6.79 o
   5   6   0       31.47       42.08      7.14 o
   6   6   0       16.71       14.41      4.66 o
   7   6   0        5.04        8.63      4.72 o
   8   6   0       27.62       42.78     16.33 o
   1   7   0      397.35      425.41     11.43 o
   2   7   0        3.75        2.71      2.52 o
   3   7   0       59.93       59.17      4.43 o
   4   7   0      448.66      498.03     23.62 o
   5   7   0      113.71      140.12     10.01 o
   6   7   0       35.06       44.85      7.19 o
   7   7   0       85.95       78.88      8.94 o
   8   7   0      111.87      156.87     19.50 o
   0   8   0        2.03        2.88      3.30 o
   1   8   0       62.74       52.34      3.38 o
   2   8   0       46.78       48.60      2.91 o
   3   8   0      469.77      513.93     19.36 o
   4   8   0        0.00       -4.81      4.81 o
   5   8   0       98.37      111.73      8.92 o
   6   8   0        0.44       -6.63      8.46 o
   7   8   0       41.82       47.41     24.59 o
   1   9   0       18.42       12.85      4.84 o
   2   9   0       18.99       12.68      9.07 o
   3   9   0        8.75        9.58      7.62 o
   4   9   0      126.39      125.21     18.04 o
   5   9   0        9.85       10.52     15.55 o
   6   9   0       31.93       40.40     19.72 o
   0  10   0        8.46       -8.44      8.44 o
   1  10   0       16.88        9.05      6.16 o
   2  10   0      120.67      115.56     10.09 o
   3  10   0      103.03       69.11     11.38 o
   4  10   0        6.03      -17.39     18.34 o
  -9   0   1       22.39       28.46      5.77 o
  -7   0   1      629.16      736.39     38.26 o
  -5   0   1      220.73      222.00     10.58 o
  -3   0   1     1471.42     1536.71     66.43 o
   3   0   1       34.26       34.99      2.49 o
   5   0   1     1083.11     1172.98     52.09 o
   7   0   1      265.46      259.75     13.56 o
   9   0   1       57.71       50.46     16.74 o
 -10   1   1       51.63       46.29      6.64 o
  -9   1   1        1.71        7.18      4.49 o
  -8   1   1      274.58      285.90     12.64 o
  -7   1   1       27.14       33.14      4.49 o
  -6   1   1       86.82       98.89      5.26 o
  -5   1   1       55.59       60.11      3.23 o
  -4   1   1     1678.28     1822.65     62.25 o
  -3   1   1      318.95      302.13      9.97 o
  -2   1   1      655.58      710.89     24.83 o
  -1   1   1      290.16      317.80     14.47 o
   0   1   1     2989.10     2602.11    118.03 o
   1   1   1       28.46       50.11      2.09 o
   2   1   1     4020.73     4277.50    117.57 o
   3   1   1       14.11       26.91      1.46 o
   4   1   1     1209.49     1350.32     40.34 o
   5   1   1        5.23        2.81      1.88 o
   6   1   1      387.45      436.75     14.74 o
   7   1   1       31.74       23.80      2.31 o
   8   1   1       37.81       28.35      2.92 o
   9   1   1       76.61       49.70     13.64 o
  10   1   1       36.00       32.12     13.67 o
 -10   2   1       64.81       56.55      9.76 o
  -9   2   1        9.84       12.00      2.87 o
  -8   2   1       92.63       86.49      5.58 o
  -7   2   1       76.02       92.37      6.10 o
  -6   2   1       33.59       28.31      3.02 o
  -5   2   1     2277.63     2823.04    101.20 o
  -4   2   1       32.21       21.85      1.98 o
  -3   2   1      139.95      140.14      5.07 o
  -2   2   1     6558.59     6813.86    218.85 o
  -1   2   1        0.61        1.41      0.42 o
   0   2   1     1458.02     1407.11     62.78 o
   1   2   1      103.10      108.66      3.32 o
   2   2   1     2119.27     2155.25     60.96 o
   3   2   1      110.48      130.34      4.29 o
   4   2   1      884.56      974.56     28.72 o
   5   2   1       37.56       34.30      2.27 o
   6   2   1      125.71      125.08      4.61 o
   7   2   1      765.74      926.86     35.40 o
   8   2   1       13.53       16.52      2.85 o
   9   2   1       30.80       14.12      5.18 o
  10   2   1      113.89      160.91     17.61 o
 -10   3   1        1.38        2.66      6.32 o
  -9   3   1       95.14      116.46     10.39 o
  -8   3   1        0.02       21.06      8.31 o
  -7   3   1       12.91       13.56      3.29 o
  -6   3   1        2.20       27.78      7.65 o
  -5   3   1      314.21      389.58     12.84 o
  -4   3   1      279.44      326.91     11.87 o
  -3   3   1       15.98       10.57      1.00 o
  -2   3   1      111.13      127.69      4.04 o
  -1   3   1     1310.22     1250.68     32.56 o
   0   3   1      232.97      269.30     10.16 o
   1   3   1     2641.33     2834.93     89.22 o
   2   3   1      142.25      149.60      4.69 o
   3   3   1      330.69      307.39     10.39 o
   4   3   1      181.73      191.85      8.43 o
   5   3   1       11.62        9.94      2.25 o
   6   3   1       39.06       37.58      3.57 o
   7   3   1       11.31       13.49      3.19 o
   8   3   1        0.03        2.21      5.05 o
   9   3   1       27.28       30.98     10.62 o
  10   3   1        1.38       -8.15      9.23 o
  -9   4   1        0.01       19.26      9.40 o
  -8   4   1       27.66       30.80      4.78 o
  -7   4   1       85.78       95.61      7.71 o
  -6   4   1       14.21        6.24      3.94 o
  -5   4   1      118.69      133.11      5.61 o
  -4   4   1        2.01        4.27      2.75 o
  -3   4   1      131.68      146.80      5.31 o
  -2   4   1      903.85      987.91     29.91 o
  -1   4   1      223.72      299.00      8.38 o
   0   4   1     1136.88     1206.59     34.65 o
   1   4   1       39.76       32.06      1.67 o
   2   4   1      452.76      505.53     13.93 o
   3   4   1       16.37       22.93      2.27 o
   4   4   1      191.53      184.24      6.96 o
   5   4   1       31.42       28.46      3.06 o
   6   4   1       10.72        8.91      2.64 o
   7   4   1      136.78      146.66     10.21 o
   8   4   1       16.18        9.21     12.98 o
   9   4   1       19.77       11.56     16.23 o
  -9   5   1        0.81        2.04      5.55 o
  -8   5   1      158.67      217.59     23.27 o
  -7   5   1       50.56       59.56      4.87 o
  -6   5   1      148.78      147.32      9.42 o
  -5   5   1      113.81      117.70      5.40 o
  -4   5   1      613.43      639.81     22.08 o
  -3   5   1      781.79      853.60     27.99 o
  -2   5   1      174.13      160.99      5.30 o
  -1   5   1        8.08        5.22      1.33 o
   0   5   1      239.59      230.45      7.02 o
   1   5   1      453.18      528.41     15.59 o
   2   5   1      546.03      593.74     19.06 o
   3   5   1        1.42        8.89      5.68 o
   4   5   1      798.29      849.01     30.14 o
   5   5   1      213.56      203.11      8.30 o
   6   5   1      115.47      132.54     10.16 o
   7   5   1      108.23      107.26     10.33 o
   8   5   1       79.84       89.43     20.07 o
   9   5   1       23.75       42.00     14.35 o
  -8   6   1       97.98      120.97     12.14 o
  -7   6   1       57.85        9.45      6.66 o
  -6   6   1      133.40      123.71      7.38 o
  -5   6   1     1144.53     1300.57     53.51 o
  -4   6   1      624.17      743.18     24.97 o
  -3   6   1       10.57       11.80      2.79 o
  -2   6   1     1500.73     1763.32     52.37 o
  -1   6   1      146.87      141.49      4.50 o
   0   6   1       79.63       89.25      3.28 o
   1   6   1       67.39       67.91      2.91 o
   2   6   1       24.92       26.00      2.07 o
   3   6   1      272.33      250.70      8.35 o
   4   6   1      805.50      881.33     35.25 o
   5   6   1      137.33      115.16     11.31 o
   6   6   1      516.80      554.93     24.71 o
   7   6   1      458.58      456.43     43.02 o
   8   6   1       75.89       71.92     10.36 o
  -8   7   1      161.66      229.98     26.83 o
  -7   7   1       27.43       34.47     18.24 o
  -6   7   1       82.65       91.28     10.94 o
  -5   7   1       85.14       60.69     11.13 o
  -4   7   1       65.16       61.58      4.67 o
  -3   7   1        0.11       -0.35      2.19 o
  -2   7   1      644.76      767.85     23.31 o
  -1   7   1      324.64      341.05      9.46 o
   0   7   1       16.27       15.70      1.55 o
   1   7   1      131.62      123.02      4.05 o
   2   7   1       66.88       62.68      3.51 o
   3   7   1       16.64       18.94      2.83 o
   4   7   1      221.48      253.02     14.23 o
   5   7   1       19.92       21.51      5.63 o
   6   7   1        9.15        3.16      8.75 o
   7   7   1        0.01       -0.79      6.49 o
   8   7   1        3.00       27.11     14.02 o
  -7   8   1        7.20        8.38     12.14 o
  -6   8   1       22.27        6.62     10.77 o
  -5   8   1       45.38       52.25      6.75 o
  -4   8   1      190.25      199.16     14.94 o
  -3   8   1      436.91      462.51     17.47 o
  -2   8   1      118.39      129.72      4.61 o
  -1   8   1      198.32      191.52      6.85 o
   0   8   1      330.92      358.98     17.57 o
   1   8   1        2.09        1.48      2.14 o
   2   8   1      198.04      184.05      6.42 o
   3   8   1       66.71       60.30      4.33 o
   4   8   1       16.81       16.31      4.71 o
   5   8   1      304.51      313.87     18.29 o
   6   8   1       26.80       16.57     16.57 o
   7   8   1        6.76        6.30     17.07 o
  -6   9   1        0.00       -6.71     10.87 o
  -5   9   1        1.38       -5.54     10.37 o
  -4   9   1       44.42       39.26      7.93 o
  -3   9   1       81.17      102.04     12.40 o
  -2   9   1        7.64        6.48      3.70 o
  -1   9   1      242.43      244.90     13.46 o
   0   9   1       23.47       22.46      3.73 o
   1   9   1      329.16      379.37     13.82 o
   2   9   1       13.45       12.45      4.10 o
   3   9   1      242.00      281.31     18.40 o
   4   9   1       23.04       30.03     13.72 o
   5   9   1        9.05        0.97     12.30 o
  -4  10   1       63.29       53.88     11.91 o
  -3  10   1       64.90       59.79     10.62 o
  -2  10   1        3.88       11.36      6.28 o
  -1  10   1        0.16       -5.65      5.65 o
   0  10   1      164.11      165.55     12.22 o
   1  10   1       26.93       27.15      6.95 o
   2  10   1       46.43       43.36      7.33 o
   3  10   1        0.82       -8.55     10.18 o
   4  10   1       10.79       10.93     18.57 o
   0  11   1        0.89       -6.91     12.45 o
 -10   0   2      450.30      368.60     38.92 o
  -8   0   2       27.90       21.59      5.22 o
  -6   0   2      118.86      140.73      9.50 o
  -4   0   2     1696.90     1699.19     90.01 o
  -2   0   2     1342.26     1151.65     67.67 o
   2   0   2    52701.30    48660.60   2190.84 o
   4   0   2     1720.73     1910.97     80.29 o
   6   0   2       13.42       10.50      2.54 o
   8   0   2       48.82       44.99      6.02 o
  10   0   2       97.06      141.06     26.68 o
 -10   1   2       31.70       18.75      5.95 o
  -9   1   2       49.86       46.11      5.84 o
  -8   1   2        3.04       15.15      3.70 o
  -7   1   2        9.23        8.00      3.06 o
  -6   1   2      636.76      759.39     27.97 o
  -5   1   2      298.19      379.05     13.31 o
  -4   1   2      128.98      130.42      4.78 o
  -3   1   2     2225.87     2304.13     85.37 o
  -2   1   2     1118.88     1085.45     40.85 o
  -1   1   2     3818.82     3414.09    132.27 o
   0   1   2     1629.07     1364.88     45.87 o
   1   1   2      150.24      133.22      4.12 o
   2   1   2     6699.99     6983.96    188.23 o
   3   1   2      479.61      478.76     13.23 o
   4   1   2      116.41      148.18      4.81 o
   5   1   2       90.13      104.72      3.92 o
   6   1   2      249.28      268.94      8.71 o
   7   1   2        3.28        1.42      2.09 o
   8   1   2      133.36       77.54     14.13 o
   9   1   2      146.69      115.94     22.26 o
  10   1   2        0.01       -2.76      5.73 o
 -10   2   2       19.63       24.53      7.25 o
  -9   2   2      120.26       92.51     22.74 o
  -8   2   2       89.11       79.30      5.35 o
  -7   2   2      141.65      151.46      6.57 o
  -6   2   2      207.31      265.08      9.87 o
  -5   2   2      319.71      379.92     13.15 o
  -4   2   2       22.57       31.75      2.54 o
  -3   2   2      381.58      390.64     14.15 o
  -2   2   2       86.43       92.41      4.65 o
  -1   2   2       14.74        9.02      0.70 o
   0   2   2     3137.72     2949.59    107.13 o
   1   2   2      258.62      279.00      9.68 o
   2   2   2        1.10       -1.02      1.34 o
   3   2   2        5.92       13.32      1.44 o
   4   2   2      141.72      137.58      4.61 o
   5   2   2      775.92      833.94     25.64 o
   6   2   2        4.49        6.41      1.53 o
   7   2   2      133.78      121.67     12.28 o
   8   2   2       13.21        6.95      3.90 o
   9   2   2        8.14        0.69      7.51 o
  10   2   2        0.26       -7.77      7.77 o
 -10   3   2        3.93        8.91      5.88 o
  -9   3   2        0.36        7.23      6.17 o
  -8   3   2       64.14       54.63      8.97 o
  -7   3   2       23.26       24.38      2.94 o
  -6   3   2      944.52     1061.90     34.91 o
  -5   3   2       11.75       19.93      2.52 o
  -4   3   2      944.43     1014.21     33.56 o
  -3   3   2       13.48       17.86      1.33 o
  -2   3   2       16.38       20.03      1.35 o
  -1   3   2      169.30      164.33      7.19 o
   0   3   2     1264.81     1404.66     57.18 o
   1   3   2      784.86      938.08     29.40 o
   2   3   2      715.72      740.07     21.41 o
   3   3   2      114.46      119.56      3.79 o
   4   3   2     1480.29     1729.63     54.95 o
   5   3   2        2.36        1.58      1.54 o
   6   3   2      318.13      352.19     15.26 o
   7   3   2       26.40       16.36      3.82 o
   8   3   2      110.91      129.14     12.97 o
   9   3   2       40.01       12.37      9.24 o
  -9   4   2       56.01       63.87     11.53 o
  -8   4   2       16.84       20.18      6.68 o
  -7   4   2       66.99       78.40      5.89 o
  -6   4   2       47.97       29.48      3.85 o
  -5   4   2      485.15      523.66     18.54 o
  -4   4   2      138.48      129.65      4.78 o
  -3   4   2      712.85      752.05     23.54 o
  -2   4   2       19.48       17.51      1.26 o
  -1   4   2      177.53      250.46      8.28 o
   0   4   2     1087.99     1045.11     34.38 o
   1   4   2      499.15      599.72     17.59 o
   2   4   2     2200.18     2527.70     74.24 o
   3   4   2     1121.21     1308.92     43.82 o
   4   4   2      186.14      186.55      7.91 o
   5   4   2      160.30      139.67      8.11 o
   6   4   2       70.95       57.31      4.39 o
   7   4   2      171.35      147.73     11.53 o
   8   4   2       31.04       19.69      5.69 o
   9   4   2       27.54       34.11     11.31 o
  -9   5   2        3.32       19.41     11.53 o
  -8   5   2      215.31      280.85     20.51 o
  -7   5   2       15.47        8.57      4.41 o
  -6   5   2       82.58       94.19      7.18 o
  -5   5   2        0.01        0.21      2.85 o
  -4   5   2       96.33      101.03      4.79 o
  -3   5   2      268.89      269.86      8.52 o
  -2   5   2      254.57      265.99      8.24 o
  -1   5   2     1718.84     1895.85     54.94 o
   0   5   2      507.07      559.85     18.94 o
   1   5   2      197.29      201.34      6.30 o
   2   5   2       97.87      110.46      3.97 o
   3   5   2        2.83        1.73      1.39 o
   4   5   2      102.07      107.33      5.23 o
   5   5   2      281.80      324.04     14.49 o
   6   5   2        0.11        0.43      4.03 o
   7   5   2        7.41        3.93      4.00 o
   8   5   2       28.88       43.29     21.09 o
   9   5   2       69.29       91.12     17.68 o
  -8   6   2      295.23      297.31     28.15 o
  -7   6   2       33.86       18.16      7.53 o
  -6   6   2      197.38      221.25     10.99 o
  -5   6   2       16.64       20.83      5.69 o
  -4   6   2      152.18      154.34      6.37 o
  -3   6   2        5.96       10.29      1.75 o
  -2   6   2       17.74       16.99      1.95 o
  -1   6   2       88.86      101.89      3.99 o
   0   6   2     1075.06     1180.39     41.33 o
   1   6   2       83.09       87.96      3.26 o
   2   6   2      309.17      322.95      9.47 o
   3   6   2        0.01        0.95      2.03 o
   4   6   2      634.70      663.99     28.74 o
   5   6   2       29.76       26.99      4.62 o
   6   6   2      334.22      324.46     25.63 o
   7   6   2       32.45        8.63     12.66 o
   8   6   2        0.39       -4.01     11.51 o
  -8   7   2        0.33        5.82      8.30 o
  -7   7   2       86.22       57.53     15.31 o
  -6   7   2      212.31      253.68     29.43 o
  -5   7   2       39.09       32.86      6.45 o
  -4   7   2       17.61       14.16      2.60 o
  -3   7   2      413.67      490.56     15.84 o
  -2   7   2      560.42      641.70     23.49 o
  -1   7   2      333.30      348.53     10.74 o
   0   7   2       78.07       75.23      3.03 o
   1   7   2      235.75      243.43      7.28 o
   2   7   2       97.14       91.63      4.02 o
   3   7   2      197.93      182.79      8.79 o
   4   7   2        7.01        3.04      3.52 o
   5   7   2        2.81        6.17      4.20 o
   6   7   2      189.64      217.02     14.75 o
   7   7   2        2.34       -7.91     12.08 o
  -7   8   2      179.82      194.82     16.92 o
  -6   8   2        6.89       -3.21      6.30 o
  -5   8   2      116.22      119.76     18.12 o
  -4   8   2        0.02       -4.16      4.16 o
  -3   8   2       45.70       60.50      5.22 o
  -2   8   2        4.79        0.97      2.10 o
  -1   8   2      299.79      318.65     11.24 o
   0   8   2       30.75       24.77      2.16 o
   1   8   2      268.10      253.18      8.07 o
   2   8   2        0.11       -2.22      2.49 o
   3   8   2        5.98        9.67      5.14 o
   4   8   2       10.43       11.15      4.97 o
   5   8   2      304.62      330.78     26.12 o
   6   8   2        7.11        4.57      8.00 o
  -6   9   2       74.32       78.41     13.92 o
  -5   9   2       11.32       13.04      9.68 o
  -4   9   2       85.70       83.55     11.53 o
  -3   9   2       37.36       25.70     10.96 o
  -2   9   2       43.94       33.47      4.04 o
  -1   9   2        0.88       -1.65      2.97 o
   0   9   2       16.12       23.03      6.85 o
   1   9   2        0.67        4.43      7.36 o
   2   9   2        2.59       -1.22      4.55 o
   3   9   2       62.61       53.30      7.39 o
   4   9   2      116.66       83.89     14.23 o
   5   9   2       25.60       30.08     12.20 o
  -4  10   2        0.11       -7.65     18.34 o
  -3  10   2       32.50       11.87      9.18 o
  -2  10   2       78.24       62.42      9.27 o
  -1  10   2       45.15       34.73      6.90 o
   0  10   2      106.04      109.64      7.87 o
   1  10   2        8.06        2.24      9.22 o
   2  10   2        7.50       12.24      5.82 o
   3  10   2       30.48       24.42      9.34 o
   4  10   2       49.72       52.20     14.86 o
  -9   0   3        4.12        1.23      4.75 o
  -7   0   3      178.49      205.19     11.66 o
  -5   0   3     1879.73     2094.65    109.83 o
  -3   0   3       35.00       39.84      3.52 o
  -1   0   3     1009.92      781.14     41.81 o
   1   0   3     3810.05     3665.92    146.75 o
   3   0   3      410.33      432.90     16.09 o
   5   0   3        8.31        5.12      1.95 o
   7   0   3      350.52      358.12     18.33 o
   9   0   3      116.27       75.77     36.69 o
 -10   1   3       46.98       27.33     10.74 o
  -9   1   3       28.65       23.45      4.34 o
  -8   1   3      305.26      323.39     26.18 o
  -7   1   3        0.97        1.04      2.60 o
  -6   1   3      699.59      842.78     30.84 o
  -5   1   3      189.74      184.10      7.25 o
  -4   1   3      212.16      190.99      7.50 o
  -3   1   3      110.15      141.67      9.11 o
  -2   1   3     2781.91     2566.39    104.11 o
  -1   1   3     1061.67      811.05     30.55 o
   0   1   3      596.82      483.14     17.42 o
   1   1   3      283.62      325.31     10.35 o
   2   1   3     1186.72     1271.78     34.01 o
   3   1   3       85.90       84.25      2.83 o
   4   1   3     2698.61     3173.54     92.36 o
   5   1   3        7.14        6.01      1.96 o
   6   1   3      521.30      534.58     19.67 o
   7   1   3       16.17        9.07      3.74 o
   8   1   3       31.25       26.28      4.06 o
   9   1   3        5.58        4.90      4.88 o
  10   1   3        9.19       -6.62     14.06 o
 -10   2   3      143.40      135.03     18.45 o
  -9   2   3       40.66       45.42      4.99 o
  -8   2   3       62.63       59.34      6.91 o
  -7   2   3       90.54       86.30      6.36 o
  -6   2   3        0.24        4.59      2.72 o
  -5   2   3      166.31      194.83      8.01 o
  -4   2   3       39.78       41.81      3.03 o
  -3   2   3     3632.39     4015.40    155.24 o
  -2   2   3     2472.52     2446.21     92.25 o
  -1   2   3       42.79       29.61      1.86 o
   0   2   3     6448.35     6270.43    197.28 o
   1   2   3      105.21       99.50      4.08 o
   2   2   3      674.15      656.10     18.94 o
   3   2   3      114.00      115.91      3.53 o
   4   2   3      398.84      398.77     13.17 o
   5   2   3      116.08      113.77      4.86 o
   6   2   3        1.09        2.63      1.49 o
   7   2   3        2.76        1.49      2.49 o
   8   2   3      138.88       93.10     13.13 o
   9   2   3      177.42      242.18     20.48 o
 -10   3   3        4.81        5.69     10.62 o
  -9   3   3       16.46       18.98      7.31 o
  -8   3   3        6.85        9.85      3.52 o
  -7   3   3      112.16      102.31      6.85 o
  -6   3   3       10.70       22.77      3.23 o
  -5   3   3       15.74       11.26      2.12 o
  -4   3   3       61.87       58.81      4.26 o
  -3   3   3     2510.31     2842.02    102.53 o
  -2   3   3      488.75      538.85     18.60 o
  -1   3   3       68.57       56.23      2.36 o
   0   3   3       68.13       65.00      2.63 o
   1   3   3      975.04      957.46     32.02 o
   2   3   3       44.04       62.60      3.01 o
   3   3   3      512.39      535.62     17.30 o
   4   3   3        3.34        2.08      1.68 o
   5   3   3       23.50       16.97      2.35 o
   6   3   3       51.20       45.20      3.59 o
   7   3   3        2.76        1.61      3.64 o
   8   3   3        1.61       -4.93      6.38 o
   9   3   3       98.35      127.29     11.21 o
  -9   4   3       15.30       25.22      6.81 o
  -8   4   3       76.72       81.18      6.73 o
  -7   4   3       65.11       66.72      5.16 o
  -6   4   3        2.08        3.23      2.26 o
  -5   4   3      134.28      140.08      5.25 o
  -4   4   3      309.75      283.19     11.57 o
  -3   4   3       28.33       38.49      2.74 o
  -2   4   3       45.09       26.46      1.95 o
  -1   4   3      734.14      788.48     23.82 o
   0   4   3     1002.43     1037.45     31.16 o
   1   4   3      624.69      698.23     21.98 o
   2   4   3     1029.07     1114.92     33.77 o
   3   4   3      150.03      136.59      4.76 o
   4   4   3       31.18       36.03      2.89 o
   5   4   3        0.28        0.35      2.35 o
   6   4   3        1.92        4.60      3.27 o
   7   4   3       16.76       12.33      5.60 o
   8   4   3       16.32       25.91     12.04 o
   9   4   3       40.87       38.55     17.23 o
  -9   5   3       52.77       76.22     20.68 o
  -8   5   3      173.85      252.49     24.75 o
  -7   5   3       10.97       15.22      4.04 o
  -6   5   3      455.61      518.65     20.31 o
  -5   5   3       64.85       57.42      2.81 o
  -4   5   3      111.71      101.43      4.35 o
  -3   5   3        0.38        0.85      1.30 o
  -2   5   3      890.19      859.54     28.70 o
  -1   5   3      867.79      917.45     30.38 o
   0   5   3      175.62      196.25      5.94 o
   1   5   3       44.74       38.45      2.32 o
   2   5   3       11.66        6.41      1.58 o
   3   5   3      203.12      194.23      6.82 o
   4   5   3      620.97      681.00     26.18 o
   5   5   3       22.92       17.19      3.25 o
   6   5   3      646.02      663.20     31.58 o
   7   5   3       19.61        7.39     10.44 o
   8   5   3        0.04       10.35     11.53 o
  -8   6   3        9.27       25.71     15.55 o
  -7   6   3        5.04       29.62     12.35 o
  -6   6   3      184.30      208.97      9.71 o
  -5   6   3      269.58      307.09     14.24 o
  -4   6   3      132.81      124.35      5.40 o
  -3   6   3     1412.04     1530.53     58.98 o
  -2   6   3      181.70      217.82      9.06 o
  -1   6   3       80.05       76.21      3.04 o
   0   6   3      752.58      854.87     25.01 o
   1   6   3        4.62        7.00      1.62 o
   2   6   3        6.76        3.93      2.15 o
   3   6   3      263.05      227.36      9.90 o
   4   6   3        4.10       -2.11      2.64 o
   5   6   3      135.50      134.82      7.55 o
   6   6   3      187.65      149.90     12.09 o
   7   6   3      136.28      159.45     13.43 o
   8   6   3      178.07      201.49     19.34 o
  -8   7   3        3.55       23.25     11.70 o
  -7   7   3        6.99       22.31     10.18 o
  -6   7   3      350.89      336.99     25.32 o
  -5   7   3        2.71        1.22      4.26 o
  -4   7   3      169.25      166.65     12.06 o
  -3   7   3      424.97      503.73     25.41 o
  -2   7   3      485.35      569.93     18.76 o
  -1   7   3       59.80       55.02      2.74 o
   0   7   3      890.30     1033.40     27.69 o
   1   7   3      679.72      743.18     22.57 o
   2   7   3      274.80      289.60      9.32 o
   3   7   3       17.60        8.32      3.50 o
   4   7   3       98.29       89.91      5.47 o
   5   7   3        8.45        9.64      4.51 o
   6   7   3       59.89       50.61      7.72 o
   7   7   3        7.12       29.32     17.73 o
  -7   8   3        0.16       16.20     16.24 o
  -6   8   3        0.09       -2.84     10.80 o
  -5   8   3        9.02       14.44      7.22 o
  -4   8   3        3.00        0.68      5.46 o
  -3   8   3      125.76      102.30      8.54 o
  -2   8   3      292.57      334.99     15.67 o
  -1   8   3      146.59      131.46      5.40 o
   0   8   3      304.00      362.46     10.88 o
   1   8   3      151.28      133.89      5.47 o
   2   8   3      182.79      171.53      7.18 o
   3   8   3       20.53       11.05      5.20 o
   4   8   3       25.08       23.79      7.83 o
   5   8   3        0.43       -5.98      6.62 o
   6   8   3        0.10        2.08      8.74 o
  -6   9   3       20.20       24.99      9.40 o
  -5   9   3        0.40       -2.25      9.47 o
  -4   9   3        9.56        9.96      6.27 o
  -3   9   3       98.48      107.11     17.65 o
  -2   9   3       20.59       19.56      4.10 o
  -1   9   3      340.39      401.62     18.44 o
   0   9   3        0.26       -2.90      2.90 o
   1   9   3      124.01      140.67      8.87 o
   2   9   3       14.13       10.27      4.81 o
   3   9   3      124.74      113.62     10.76 o
   4   9   3        1.43       18.65      9.65 o
   5   9   3      107.56       96.19     23.48 o
  -4  10   3       35.65       45.43     15.24 o
  -3  10   3       51.37       51.98     14.08 o
  -2  10   3       53.62       39.85     23.20 o
  -1  10   3       20.81       19.29      7.64 o
   0  10   3        2.31       -0.34      5.93 o
   1  10   3        0.13       -6.44      8.19 o
   2  10   3      139.16      132.32     20.35 o
   3  10   3      139.34      117.84     16.01 o
 -10   0   4        0.04       10.42      9.91 o
  -8   0   4      581.14      613.97     41.52 o
  -6   0   4       29.73       32.36      4.32 o
  -4   0   4      339.68      292.44     15.41 o
  -2   0   4     3543.02     2935.01    281.18 o
   0   0   4     3132.68     2489.83    126.80 o
   2   0   4       51.35       39.76      2.95 o
   4   0   4     4938.58     5601.38    269.95 o
   6   0   4      349.76      372.17     17.26 o
   8   0   4       43.88       33.88      6.64 o
 -10   1   4       10.42        3.34      4.33 o
  -9   1   4        5.10       11.03      3.59 o
  -8   1   4      186.91      231.83     12.45 o
  -7   1   4        2.31       -2.06      3.30 o
  -6   1   4        2.22        6.39      3.82 o
  -5   1   4      157.76      155.63      6.53 o
  -4   1   4     1996.30     2236.14     87.79 o
  -3   1   4      197.93      239.41     12.01 o
  -2   1   4       87.21       91.30      3.93 o
  -1   1   4     4836.55     3871.12    186.77 o
   0   1   4      949.15      788.30     30.82 o
   1   1   4     1878.02     1914.16     67.52 o
   2   1   4      472.42      504.56     15.09 o
   3   1   4      162.49      201.41      6.80 o
   4   1   4     3629.15     3987.55    203.91 o
   5   1   4      103.01       92.77      3.42 o
   6   1   4      102.76      100.46      4.48 o
   7   1   4        4.18        1.33      2.55 o
   8   1   4      120.12       82.79     11.35 o
   9   1   4        1.96        6.74      2.93 o
 -10   2   4        9.52       16.34      6.13 o
  -9   2   4       44.47       32.55     14.96 o
  -8   2   4       41.84       45.93      4.54 o
  -7   2   4      420.16      453.59     17.30 o
  -6   2   4       70.24       77.67      4.48 o
  -5   2   4       66.63       70.27      3.89 o
  -4   2   4      867.02     1049.77     41.26 o
  -3   2   4     1179.72     1194.29     46.41 o
  -2   2   4        0.15        0.97      0.99 o
  -1   2   4      155.18      133.05      4.06 o
   0   2   4       25.27       24.07      1.55 o
   1   2   4      331.23      355.23     11.29 o
   2   2   4      989.75     1021.08     30.35 o
   3   2   4       90.29       75.16      3.62 o
   4   2   4      117.04      110.25      4.43 o
   5   2   4      173.28      175.35      6.24 o
   6   2   4       22.16       15.46      3.90 o
   7   2   4      223.25      210.10     23.01 o
   8   2   4       12.20        5.01      3.15 o
   9   2   4       17.10       10.54      5.40 o
 -10   3   4       12.22       24.09     12.45 o
  -9   3   4        0.01        7.34      7.42 o
  -8   3   4       74.29       66.53      5.82 o
  -7   3   4        6.49        9.32      2.93 o
  -6   3   4      376.34      402.35     15.06 o
  -5   3   4       44.18       50.83      3.19 o
  -4   3   4     1237.62     1287.77     48.68 o
  -3   3   4       13.18       26.47      3.90 o
  -2   3   4      585.36      538.60     18.57 o
  -1   3   4       65.36       74.35      5.66 o
   0   3   4        9.15       10.38      0.81 o
   1   3   4      107.37      115.72      5.97 o
   2   3   4      221.42      189.48      7.16 o
   3   3   4      447.53      555.15     20.60 o
   4   3   4      700.46      670.73     24.96 o
   5   3   4       98.51       81.25      5.32 o
   6   3   4      359.92      445.32     19.06 o
   7   3   4        0.09        1.85      3.79 o
   8   3   4      159.42      192.54     12.46 o
   9   3   4        7.14        2.23      5.68 o
  -9   4   4        3.18        8.55      6.66 o
  -8   4   4       85.03       80.13      6.01 o
  -7   4   4      192.64      218.68     11.29 o
  -6   4   4       64.91       56.55      4.10 o
  -5   4   4      219.65      231.97      9.04 o
  -4   4   4      125.61      127.12      5.56 o
  -3   4   4      453.07      464.97     16.09 o
  -2   4   4      363.60      335.89     10.34 o
  -1   4   4      400.89      381.82     14.22 o
   0   4   4        2.81        3.01      1.32 o
   1   4   4      799.06      936.00     35.76 o
   2   4   4     1561.42     1624.28     52.87 o
   3   4   4       11.56       10.09      1.78 o
   4   4   4      287.93      301.50     11.72 o
   5   4   4      386.65      426.65     15.25 o
   6   4   4      123.94      109.67      7.37 o
   7   4   4       97.98      108.50      8.31 o
   8   4   4        0.04       -8.44     13.50 o
   9   4   4       45.05       31.91     16.24 o
  -9   5   4       56.63       71.65     14.79 o
  -8   5   4        0.96        1.30      4.64 o
  -7   5   4       54.82       33.69      7.42 o
  -6   5   4      539.36      572.00     20.23 o
  -5   5   4        8.95        5.39      2.28 o
  -4   5   4      307.82      307.04     10.08 o
  -3   5   4      108.88      112.57      4.50 o
  -2   5   4      125.51      117.15      5.23 o
  -1   5   4     1078.60     1098.89     53.89 o
   0   5   4       18.74       15.61      0.95 o
   1   5   4      686.01      719.16     23.63 o
   2   5   4      211.89      214.54      7.59 o
   3   5   4      130.57      129.93      4.42 o
   4   5   4       43.10       31.71      4.59 o
   5   5   4       17.73       12.28      4.04 o
   6   5   4      268.07      254.63     18.09 o
   7   5   4       10.47        0.03      6.31 o
   8   5   4       64.25       61.93     14.66 o
  -8   6   4       30.43       25.81     12.04 o
  -7   6   4      170.37      212.55     20.22 o
  -6   6   4      163.30      141.04     11.99 o
  -5   6   4      168.63      138.94      9.72 o
  -4   6   4      556.11      635.39     20.56 o
  -3   6   4       55.46       47.13      3.16 o
  -2   6   4      355.22      267.92     22.92 o
  -1   6   4       29.60       33.40      3.12 o
   0   6   4      279.79      294.84      8.88 o
   1   6   4       87.48       99.81      4.03 o
   2   6   4      325.64      331.11     10.21 o
   3   6   4       78.14       64.49      3.75 o
   4   6   4      108.36       93.60      5.40 o
   5   6   4        0.00        3.01      4.43 o
   6   6   4       78.12       58.49      7.82 o
   7   6   4       14.44       20.39      8.80 o
   8   6   4      208.63      244.53     51.35 o
  -8   7   4       25.71       18.90     14.13 o
  -7   7   4       11.32       22.72     10.26 o
  -6   7   4       71.40       78.15      7.76 o
  -5   7   4        0.08        1.94      3.90 o
  -4   7   4      167.20      141.07     11.82 o
  -3   7   4        5.12        2.04      1.93 o
  -2   7   4        0.45        1.44      3.22 o
  -1   7   4      647.50      806.09     34.71 o
   0   7   4      383.28      437.47     12.28 o
   1   7   4      545.02      523.95     14.47 o
   2   7   4      227.83      237.40      8.23 o
   3   7   4       17.02       12.56      2.37 o
   4   7   4      156.45      144.51      6.93 o
   5   7   4       22.07       10.97      6.29 o
   6   7   4       11.63       10.09     10.90 o
   7   7   4        0.67      -21.09     21.09 o
  -7   8   4       14.17       22.59     13.15 o
  -6   8   4       78.82       99.03     11.96 o
  -5   8   4      305.04      281.36     24.59 o
  -4   8   4        4.80        7.59      3.91 o
  -3   8   4      161.00      121.72      6.86 o
  -2   8   4       24.90       18.44      4.30 o
  -1   8   4        7.16        2.51      2.42 o
   0   8   4        1.66        0.01      1.47 o
   1   8   4       46.57       42.53      3.28 o
   2   8   4       13.30        9.10      2.69 o
   3   8   4      284.00      263.60     14.75 o
   4   8   4       10.08        0.84      8.34 o
   5   8   4       55.91       66.16     13.16 o
   6   8   4        2.82       -7.16     15.65 o
  -5   9   4       47.08       54.69     12.60 o
  -4   9   4       69.14       77.63     34.02 o
  -3   9   4       20.72       17.26      8.32 o
  -2   9   4      111.66      119.08     11.62 o
  -1   9   4       64.24       81.31      6.90 o
   0   9   4       17.62        1.28      5.70 o
   1   9   4        0.50        0.99      3.70 o
   2   9   4       58.11       53.30      6.62 o
   3   9   4        6.36       14.17      7.32 o
   4   9   4       16.15       21.19      7.92 o
   5   9   4       41.56       45.07     11.90 o
  -4  10   4       69.08       31.62     29.47 o
  -3  10   4       24.20        8.63     10.67 o
  -2  10   4        1.01        6.47     10.16 o
  -1  10   4       27.02       20.47      7.64 o
   0  10   4      110.82       87.81     10.66 o
   1  10   4        0.07        5.49     14.58 o
   2  10   4       43.05       59.45     15.45 o
   3  10   4       81.80       74.36     15.47 o
  -9   0   5      945.09      810.58     81.66 o
  -7   0   5        2.07       -6.44      7.42 o
  -5   0   5      449.89      433.46     22.28 o
  -3   0   5      944.30      927.79     53.34 o
  -1   0   5        0.14        1.41      1.04 o
   1   0   5       54.23       74.06      5.20 o
   3   0   5     2799.43     3305.39    303.98 o
   5   0   5       87.10       81.82      5.06 o
   7   0   5       25.13       21.97      4.93 o
   9   0   5       63.31       66.57     19.66 o
 -10   1   5        6.44        1.34      7.90 o
  -9   1   5       24.32       26.50      5.64 o
  -8   1   5        0.36        3.52      3.45 o
  -7   1   5      148.76      135.85      7.21 o
  -6   1   5      814.89      870.96     32.11 o
  -5   1   5       25.73       28.47      2.62 o
  -4   1   5     1028.00     1041.94     40.53 o
  -3   1   5     2334.75     2227.02     91.86 o
  -2   1   5      303.45      261.11     10.15 o
  -1   1   5     1195.39     1086.02     41.63 o
   0   1   5      151.83      165.53      5.81 o
   1   1   5     1474.84     1342.48     39.40 o
   2   1   5      973.82      994.29     29.76 o
   3   1   5        6.30        3.93      1.31 o
   4   1   5       87.82       93.30      4.05 o
   5   1   5        1.64       -1.63      1.63 o
   6   1   5     1293.47     1658.17     52.98 o
   7   1   5        0.24       -1.30      2.83 o
   8   1   5       89.45       79.36      6.01 o
   9   1   5       26.56       23.46     17.78 o
 -10   2   5       22.53       39.69     14.43 o
  -9   2   5        4.89        3.23      5.03 o
  -8   2   5      319.18      388.98     21.18 o
  -7   2   5       68.33       60.28      5.84 o
  -6   2   5        4.09        5.83      2.26 o
  -5   2   5      308.84      294.36     11.93 o
  -4   2   5       29.23       15.20      3.54 o
  -3   2   5      121.35      148.29      6.02 o
  -2   2   5       75.44       53.95      2.55 o
  -1   2   5     1195.91     1211.94     39.67 o
   0   2   5     4646.22     4495.67    131.93 o
   1   2   5       59.39       58.60      2.53 o
   2   2   5      794.22      835.61     25.59 o
   3   2   5      136.19      119.66      5.22 o
   4   2   5      466.76      540.83     17.84 o
   5   2   5       89.92       88.70      4.75 o
   6   2   5        0.23       -2.18      2.18 o
   7   2   5       37.87       33.09      3.75 o
   8   2   5       41.77       43.10     10.81 o
   9   2   5        0.75      -15.40     15.40 o
 -10   3   5        6.49        8.64     12.73 o
  -9   3   5       23.87       34.05      6.75 o
  -8   3   5        0.55        0.22      3.08 o
  -7   3   5        0.02       -0.79      3.61 o
  -6   3   5       16.57        6.76      4.03 o
  -5   3   5        4.24        8.12      2.37 o
  -4   3   5       62.87       71.48      4.08 o
  -3   3   5      242.61      210.97      8.84 o
  -2   3   5      619.12      566.24     21.11 o
  -1   3   5     2970.93     2765.02    137.35 o
   0   3   5        0.02        0.11      0.63 o
   1   3   5      311.26      328.52      9.14 o
   2   3   5      118.66      125.49      4.73 o
   3   3   5      133.80      108.72      4.15 o
   4   3   5       82.55       90.94      4.47 o
   5   3   5       22.57       19.05      2.32 o
   6   3   5       65.80       61.30      5.12 o
   7   3   5        1.33        2.34      3.44 o
   8   3   5        1.25       -4.07     11.55 o
   9   3   5        9.35       10.28      8.93 o
  -9   4   5      118.58      136.02     17.56 o
  -8   4   5       16.41       15.71      3.59 o
  -7   4   5        6.78        7.85      3.44 o
  -6   4   5        9.11        0.90      2.97 o
  -5   4   5      392.79      425.96     15.85 o
  -4   4   5      128.41      129.82      4.81 o
  -3   4   5       18.79       14.60      1.62 o
  -2   4   5      629.41      593.64     22.09 o
  -1   4   5      369.73      396.42     19.58 o
   0   4   5      225.69      181.90      7.21 o
   1   4   5      561.16      621.31     19.87 o
   2   4   5      505.31      537.86     16.72 o
   3   4   5      654.68      706.63     21.69 o
   4   4   5      177.35      174.87      6.05 o
   5   4   5       47.79       41.82      4.35 o
   6   4   5        3.48        2.34      3.03 o
   7   4   5        1.55        3.57      4.60 o
   8   4   5       29.02       21.14      6.65 o
  -9   5   5       43.03       59.34      8.44 o
  -8   5   5        0.57      -11.99     15.14 o
  -7   5   5       18.35       13.46      5.28 o
  -6   5   5      431.30      467.97     15.79 o
  -5   5   5        1.17       -2.47      2.69 o
  -4   5   5      741.91      737.78     32.00 o
  -3   5   5        9.53       10.68      1.43 o
  -2   5   5        4.13        7.84      3.67 o
  -1   5   5      254.49      244.77      9.88 o
   0   5   5      306.32      304.44     11.12 o
   1   5   5      207.98      224.18      6.37 o
   2   5   5      388.57      400.31     12.67 o
   3   5   5       44.67       36.07      2.13 o
   4   5   5       38.12       40.60      2.97 o
   5   5   5       52.38       56.06      5.19 o
   6   5   5      318.86      322.35     19.17 o
   7   5   5       32.30       25.13      6.06 o
   8   5   5      218.55      272.87     31.33 o
  -8   6   5       39.71       17.78     15.04 o
  -7   6   5      366.98      390.37     27.67 o
  -6   6   5       88.87       90.78     11.23 o
  -5   6   5        0.29       -2.49      2.67 o
  -4   6   5      335.72      291.94     17.88 o
  -3   6   5      422.54      284.82     28.16 o
  -2   6   5      126.47      119.47      7.77 o
  -1   6   5      639.76      681.99     26.15 o
   0   6   5       34.47       21.01      2.39 o
   1   6   5      292.41      301.91      9.03 o
   2   6   5       37.61       25.92      2.35 o
   3   6   5      181.45      172.19      6.61 o
   4   6   5       21.81       20.83      3.46 o
   5   6   5      228.09      239.65     11.50 o
   6   6   5       14.46        9.50      6.96 o
   7   6   5       18.18       11.11      9.58 o
  -8   7   5       68.57       75.20     15.09 o
  -7   7   5       13.44       -0.52      6.55 o
  -6   7   5       25.15       28.67      5.35 o
  -5   7   5       30.57       33.06      5.10 o
  -4   7   5      383.52      368.49     25.29 o
  -3   7   5       34.50       44.19      4.58 o
  -2   7   5       79.81       65.19      4.40 o
  -1   7   5      619.07      689.87     26.44 o
   0   7   5      716.55      810.96     28.15 o
   1   7   5      139.52      131.86      4.74 o
   2   7   5      389.36      413.33     16.14 o
   3   7   5      465.32      470.97     16.02 o
   4   7   5      341.38      337.93     16.85 o
   5   7   5        1.79       -0.55      5.04 o
   6   7   5       35.49       24.59      9.48 o
   7   7   5       13.38       29.83     20.02 o
  -7   8   5       47.77       21.42     26.47 o
  -6   8   5        3.02        4.21      6.59 o
  -5   8   5        0.23       -3.50     10.77 o
  -4   8   5       62.90       74.57     15.42 o
  -3   8   5       23.64       28.70      5.75 o
  -2   8   5       91.94      113.78      6.59 o
  -1   8   5      130.91      148.42      9.39 o
   0   8   5      153.96      145.54      8.61 o
   1   8   5        0.58        1.03      1.43 o
   2   8   5      346.79      377.66     13.31 o
   3   8   5       30.84       19.63      5.09 o
   4   8   5       16.35       14.91      8.18 o
   5   8   5       37.04       58.99     18.80 o
   6   8   5        0.79       -4.07     20.63 o
  -5   9   5       18.17       34.75     14.38 o
  -4   9   5       22.08       29.44     13.29 o
  -3   9   5       30.82       33.39     23.43 o
  -2   9   5       29.01       26.00      7.63 o
  -1   9   5      297.34      373.56     23.28 o
   0   9   5        1.05       -1.82      6.49 o
   1   9   5      309.92      390.84     26.98 o
   2   9   5        9.22        4.66      4.58 o
   3   9   5       38.68       29.96      6.39 o
   4   9   5        5.95        8.99     23.37 o
  -3  10   5       52.48       34.19     24.67 o
  -2  10   5       81.95       66.56     36.05 o
  -1  10   5        2.22       -0.95      7.64 o
   0  10   5       23.02       15.40     11.03 o
   1  10   5        0.17      -12.81     13.92 o
   2  10   5       17.53       16.22     12.85 o
 -10   0   6       85.89       77.85     20.02 o
  -8   0   6        0.74       -4.84      5.73 o
  -6   0   6      408.00      483.35     31.43 o
  -4   0   6        5.26        3.78      2.77 o
  -2   0   6     3245.28     3069.38    163.55 o
   0   0   6      551.90      492.63     20.14 o
   2   0   6     2225.32     2182.48    117.68 o
   4   0   6       37.06       36.48      3.06 o
   6   0   6      187.78      211.18     13.13 o
   8   0   6       79.40       85.52     15.85 o
 -10   1   6        0.33        3.07      5.78 o
  -9   1   6      326.80      315.00     21.55 o
  -8   1   6        8.26        3.78      2.78 o
  -7   1   6       16.83       11.64      3.13 o
  -6   1   6      498.80      556.72     21.76 o
  -5   1   6      135.06      105.32      6.89 o
  -4   1   6       15.69       13.78      1.96 o
  -3   1   6      242.49      237.80     18.99 o
  -2   1   6     1970.60     1907.92     71.32 o
  -1   1   6      105.44       64.32      2.92 o
   0   1   6      428.42      424.10     11.68 o
   1   1   6     1832.43     1943.18     61.49 o
   2   1   6       36.90       37.77      2.26 o
   3   1   6      500.72      506.86     15.63 o
   4   1   6       17.96       16.60      1.89 o
   5   1   6      107.95       76.78     10.63 o
   6   1   6     1173.06     1513.34     60.20 o
   7   1   6        0.08        0.19      4.37 o
   8   1   6       30.13       26.16      5.94 o
   9   1   6       17.94       26.58      7.59 o
 -10   2   6        5.05        6.21     10.14 o
  -9   2   6       59.17       66.03     12.53 o
  -8   2   6        3.27       -1.24      3.74 o
  -7   2   6      264.81      251.70     13.84 o
  -6   2   6       50.10       46.53      3.31 o
  -5   2   6      474.08      422.85     23.11 o
  -4   2   6        0.13        1.81      1.83 o
  -3   2   6       14.35       13.29      1.93 o
  -2   2   6     1323.84     1374.50     51.90 o
  -1   2   6      994.07      922.42     30.26 o
   0   2   6      113.99      106.26      3.69 o
   1   2   6      820.77      847.21     24.02 o
   2   2   6       19.74       20.95      1.86 o
   3   2   6      391.83      409.16     12.99 o
   4   2   6       69.48       64.08      3.06 o
   5   2   6       13.54        8.53      2.87 o
   6   2   6       87.09       81.87      8.04 o
   7   2   6      125.44      140.31     13.86 o
   8   2   6       62.46       77.32     22.00 o
   9   2   6       29.57       36.02     20.02 o
 -10   3   6        0.52       -5.52      6.71 o
  -9   3   6       12.96       10.86      5.88 o
  -8   3   6      122.80      144.98     15.30 o
  -7   3   6        7.62        3.21      3.48 o
  -6   3   6      260.02      233.13      9.07 o
  -5   3   6       32.47       29.96      3.19 o
  -4   3   6      904.48      992.59     36.86 o
  -3   3   6        1.99        5.30      1.68 o
  -2   3   6      202.65      152.66      5.21 o
  -1   3   6      170.52      183.12      5.85 o
   0   3   6       87.98       80.30      2.76 o
   1   3   6      124.30      130.57      4.13 o
   2   3   6        1.09       -0.10      1.35 o
   3   3   6       73.81       71.30      2.82 o
   4   3   6      741.60      811.67     24.08 o
   5   3   6       96.61       92.90      6.10 o
   6   3   6      363.20      422.92     20.91 o
   7   3   6       15.92       13.76      7.23 o
   8   3   6       36.85       75.83     12.44 o
  -9   4   6       70.64       83.18     16.87 o
  -8   4   6       17.06       23.42      5.18 o
  -7   4   6       40.43       34.72      4.73 o
  -6   4   6       92.43       82.03      6.67 o
  -5   4   6      328.31      360.95     17.10 o
  -4   4   6       31.34       25.69      2.24 o
  -3   4   6      331.80      319.05     16.13 o
  -2   4   6      883.12      808.95     29.56 o
  -1   4   6      156.37      169.10      8.68 o
   0   4   6      197.25      191.95      7.52 o
   1   4   6        1.13        0.21      1.61 o
   2   4   6       29.07       23.91      1.67 o
   3   4   6      659.03      714.30     20.46 o
   4   4   6      390.29      408.65     12.21 o
   5   4   6       36.42       38.30      3.34 o
   6   4   6        8.10        5.93      3.17 o
   7   4   6       98.36      104.95      8.78 o
   8   4   6       31.15       36.28      8.17 o
  -9   5   6       95.50       87.09     13.62 o
  -8   5   6       36.56       37.16     14.02 o
  -7   5   6       54.07       62.00      5.62 o
  -6   5   6        0.09       -4.72      4.72 o
  -5   5   6      567.42      615.03     20.81 o
  -4   5   6      588.26      587.23     20.81 o
  -3   5   6       18.05        9.48      1.00 o
  -2   5   6      398.78      389.60     22.81 o
  -1   5   6      470.25      463.21     19.45 o
   0   5   6       49.43       50.01      2.88 o
   1   5   6      699.96      657.64     17.80 o
   2   5   6       50.96       50.92      2.87 o
   3   5   6       73.54       69.48      3.41 o
   4   5   6       19.26       18.71      2.78 o
   5   5   6       28.58       36.29      3.83 o
   6   5   6        4.58       -2.82      4.26 o
   7   5   6       50.60       54.03      9.08 o
   8   5   6      148.42      165.15     23.78 o
  -8   6   6       15.76       11.38     12.70 o
  -7   6   6        0.12       -8.18      8.18 o
  -6   6   6       11.40        3.97      5.37 o
  -5   6   6      120.77      133.40      7.94 o
  -4   6   6        2.21        2.42      1.88 o
  -3   6   6      184.96      179.37     14.09 o
  -2   6   6      701.75      819.90     37.01 o
  -1   6   6       61.23       66.47      4.22 o
   0   6   6      381.30      399.69     14.53 o
   1   6   6      104.44       97.34      4.45 o
   2   6   6      265.92      228.15     11.29 o
   3   6   6        3.12        3.59      1.99 o
   4   6   6       34.20       24.84      2.66 o
   5   6   6        9.77        5.25      5.61 o
   6   6   6        6.64       -6.14      8.19 o
   7   6   6        0.25        4.92      6.55 o
  -7   7   6        1.79       -1.49      6.96 o
  -6   7   6       36.44       16.35      7.57 o
  -5   7   6       17.37       15.75      7.27 o
  -4   7   6      253.96      271.55     20.80 o
  -3   7   6      186.34      215.72     12.97 o
  -2   7   6       24.79       17.10      3.49 o
  -1   7   6        0.47       -1.11      2.87 o
   0   7   6       13.22       21.06      3.47 o
   1   7   6      613.44      755.46     32.94 o
   2   7   6       66.16       63.87      4.51 o
   3   7   6      325.52      309.38     10.24 o
   4   7   6      190.21      189.41     13.38 o
   5   7   6       17.58        9.38     15.17 o
   6   7   6       77.68       90.58     15.68 o
  -6   8   6       19.06        0.72      6.08 o
  -5   8   6       72.29       98.87     12.92 o
  -4   8   6       86.96      123.21     15.81 o
  -3   8   6      175.76      200.14     14.48 o
  -2   8   6        9.30       12.78      5.29 o
  -1   8   6      120.16      123.22      8.28 o
   0   8   6      104.68       84.15      6.17 o
   1   8   6      158.66      157.40     11.05 o
   2   8   6       89.80       79.21      6.09 o
   3   8   6        2.34       -5.44      5.44 o
   4   8   6       16.27       18.42      6.83 o
   5   8   6      136.96      147.21     25.46 o
  -5   9   6        1.26       -1.88      8.88 o
  -4   9   6        8.47        9.49      8.48 o
  -3   9   6       36.33       25.50      8.85 o
  -2   9   6       21.09        7.70      6.96 o
  -1   9   6        3.71        0.76      6.43 o
   0   9   6       37.06       25.67     10.83 o
   1   9   6       26.11       17.62      8.00 o
   2   9   6      107.61      121.84     15.99 o
   3   9   6        1.13        7.46     10.71 o
   4   9   6       49.47       59.91     24.37 o
  -3  10   6      266.04      269.50     40.45 o
  -2  10   6      128.69      136.24     39.53 o
  -1  10   6        1.30        0.90     17.56 o
   0  10   6       14.90      -12.96     12.96 o
   1  10   6       14.73       13.81     21.98 o
   2  10   6       33.24       -8.99     20.53 o
  -9   0   7        0.45       -7.22     14.43 o
  -7   0   7     1397.51     1846.22    165.96 o
  -5   0   7      115.96      101.73      7.62 o
  -3   0   7      316.88      265.23     15.69 o
  -1   0   7      150.26      137.15      7.26 o
   1   0   7      120.36      130.30      5.77 o
   3   0   7      189.87      174.31      8.40 o
   5   0   7     1317.75     1776.61     80.25 o
   7   0   7        0.11       -7.02     13.14 o
   9   0   7        7.73       11.53     15.27 o
 -10   1   7        8.00       -2.43      6.98 o
  -9   1   7      174.51      158.76     10.85 o
  -8   1   7       40.43       46.36      5.47 o
  -7   1   7      375.71      284.73     34.27 o
  -6   1   7       95.04       89.35      4.93 o
  -5   1   7      320.65      343.57     15.11 o
  -4   1   7      823.69      849.38     33.76 o
  -3   1   7      217.45      200.52     11.85 o
  -2   1   7      941.34      967.32     29.69 o
  -1   1   7     2128.20     1930.80     65.56 o
   0   1   7       29.45       21.24      1.58 o
   1   1   7      310.74      358.63     10.33 o
   2   1   7      203.40      152.55      4.94 o
   3   1   7      540.67      543.11     16.23 o
   4   1   7      436.70      451.41     15.21 o
   5   1   7       51.35       47.47      2.87 o
   6   1   7        0.10       -2.38      2.38 o
   7   1   7        2.29        2.97      2.98 o
   8   1   7      397.39      525.95     31.11 o
   9   1   7        0.66        0.24     13.16 o
 -10   2   7       23.10       26.41      9.54 o
  -9   2   7        9.37        7.60      5.29 o
  -8   2   7       54.24       49.13      4.72 o
  -7   2   7       88.89       77.13      5.70 o
  -6   2   7      246.47      279.85     13.30 o
  -5   2   7       13.23       11.03      2.84 o
  -4   2   7      313.70      328.96     13.83 o
  -3   2   7      493.11      439.51     17.00 o
  -2   2   7      116.05       83.50      3.26 o
  -1   2   7       20.72       23.00      1.68 o
   0   2   7      777.32      720.79     19.57 o
   1   2   7       19.81       22.04      1.77 o
   2   2   7     1228.55     1253.01     39.85 o
   3   2   7       35.54       34.00      2.05 o
   4   2   7       43.40       42.87      2.91 o
   5   2   7       95.06       72.20      4.16 o
   6   2   7      166.94      147.70      8.55 o
   7   2   7       30.20       23.06      5.67 o
   8   2   7      121.98      144.52     15.33 o
  -9   3   7      140.49      140.27     11.66 o
  -8   3   7       31.44       27.98      5.42 o
  -7   3   7        0.21        5.70      2.58 o
  -6   3   7       35.07       30.38      4.15 o
  -5   3   7       26.84       27.90      3.69 o
  -4   3   7       11.35        9.71      2.54 o
  -3   3   7      370.78      334.34     12.68 o
  -2   3   7       45.80       53.82      2.38 o
  -1   3   7      225.09      193.05      7.50 o
   0   3   7      812.80      794.69     23.08 o
   1   3   7     1386.27     1470.18     45.90 o
   2   3   7      147.21      131.50      4.31 o
   3   3   7      234.57      245.95      8.05 o
   4   3   7        7.44        0.69      2.23 o
   5   3   7       18.00       10.18      2.93 o
   6   3   7        6.01        5.97      3.41 o
   7   3   7        3.72        2.71      7.04 o
   8   3   7       29.26       35.38     17.12 o
  -9   4   7       24.25       25.08      7.37 o
  -8   4   7      104.69       93.59     11.34 o
  -7   4   7      159.88      140.24     15.66 o
  -6   4   7        1.30        3.44      3.76 o
  -5   4   7        2.74        0.77      3.20 o
  -4   4   7       45.13       50.93      3.44 o
  -3   4   7      510.55      460.56     24.22 o
  -2   4   7      557.91      535.56     22.19 o
  -1   4   7       48.07       43.84      4.13 o
   0   4   7      310.08      280.73     10.81 o
   1   4   7      300.72      314.43     10.19 o
   2   4   7      261.37      238.79      7.45 o
   3   4   7       85.77       75.44      3.36 o
   4   4   7      128.67      122.42      5.39 o
   5   4   7      324.44      340.17     15.23 o
   6   4   7        1.12        1.30      4.08 o
   7   4   7        2.32        1.81     12.00 o
   8   4   7        8.05       -6.05     12.09 o
  -9   5   7        0.45        5.09      7.35 o
  -8   5   7       58.79       36.99     11.28 o
  -7   5   7       94.95       68.10     10.07 o
  -6   5   7       49.92       62.11      4.93 o
  -5   5   7       36.13       23.56      2.81 o
  -4   5   7      319.24      294.99     10.45 o
  -3   5   7       67.77       68.92      3.97 o
  -2   5   7      758.27      806.86     38.86 o
  -1   5   7       88.81       81.10      4.87 o
   0   5   7       85.69       76.81      4.48 o
   1   5   7      402.66      375.15     10.79 o
   2   5   7        4.56        2.72      1.91 o
   3   5   7        0.75       -2.27      2.27 o
   4   5   7      237.86      238.68     10.75 o
   5   5   7       26.64       16.59      4.59 o
   6   5   7       52.14       54.18      8.24 o
   7   5   7        0.39       -4.82      6.11 o
  -8   6   7        3.22       13.54      9.60 o
  -7   6   7      173.82      201.58     22.66 o
  -6   6   7       83.96       71.77      7.35 o
  -5   6   7      608.36      650.94     27.06 o
  -4   6   7      219.83      215.42     16.62 o
  -3   6   7       14.50        8.11      6.10 o
  -2   6   7      375.19      437.38     18.30 o
  -1   6   7      171.38      183.65      9.41 o
   0   6   7      116.96      115.52      6.41 o
   1   6   7       53.28       32.88     10.84 o
   2   6   7      149.37      122.99      5.70 o
   3   6   7      221.39      211.80      7.14 o
   4   6   7       10.32       10.38      3.66 o
   5   6   7      263.87      264.08     17.39 o
   6   6   7       42.72       31.47      7.84 o
   7   6   7       81.08       85.42     21.85 o
  -7   7   7        3.62        2.07      6.66 o
  -6   7   7      121.94      134.17     23.93 o
  -5   7   7        0.85       -0.76      2.83 o
  -4   7   7       78.87       57.93     11.59 o
  -3   7   7       77.88       76.34      6.93 o
  -2   7   7      116.67      112.38      7.04 o
  -1   7   7       97.21      121.37      6.83 o
   0   7   7        0.67       -3.45      3.45 o
   1   7   7      439.65      479.15     21.79 o
   2   7   7      415.47      415.86     13.48 o
   3   7   7      121.71       59.69      9.97 o
   4   7   7       42.27        8.15     10.11 o
   5   7   7      107.67      107.49     10.64 o
   6   7   7      130.52      132.95     15.60 o
  -6   8   7        4.20        3.18     14.71 o
  -5   8   7       47.89       43.31     11.78 o
  -4   8   7       25.80       27.99      8.78 o
  -3   8   7        0.26       -0.15      5.77 o
  -2   8   7      228.14      268.69     17.20 o
  -1   8   7       41.21       27.08      5.24 o
   0   8   7      153.16      171.45     11.98 o
   1   8   7       44.04       44.79      6.40 o
   2   8   7       25.44       14.59      5.51 o
   3   8   7       72.02       71.41     26.04 o
   4   8   7      171.20      175.15     12.77 o
   5   8   7        0.81      -10.52     21.34 o
  -5   9   7       56.51       64.07     24.11 o
  -4   9   7       19.04       15.22     12.69 o
  -3   9   7        4.72        8.18     10.38 o
  -2   9   7       20.22       17.27     12.92 o
  -1   9   7      133.15      158.27     15.22 o
   0   9   7       18.63       27.18      7.83 o
   1   9   7      287.18      340.01     35.37 o
   2   9   7        0.72       40.19     29.01 o
   3   9   7       85.08       77.64     11.23 o
  -2  10   7       45.02       19.05     25.76 o
  -1  10   7       31.24       20.23     14.92 o
   0  10   7       47.02       52.88     10.65 o
 -10   0   8       40.37       53.71     10.99 o
  -8   0   8       76.38       79.52     11.84 o
  -6   0   8        0.28        4.09      4.93 o
  -4   0   8       71.95       72.21      5.87 o
  -2   0   8      305.09      246.97     11.27 o
   0   0   8     3859.03     4059.90    150.64 o
   2   0   8        6.73        2.34      2.49 o
   4   0   8      710.59      763.78     34.22 o
   6   0   8        1.03       -5.37     12.99 o
   8   0   8        4.34        2.61      5.11 o
 -10   1   8       15.02       21.99      9.42 o
  -9   1   8        4.33        2.82      6.16 o
  -8   1   8       20.75       13.50      4.47 o
  -7   1   8      442.54      447.03     45.30 o
  -6   1   8        9.44       10.97      4.55 o
  -5   1   8      389.21      390.54     17.70 o
  -4   1   8      827.81      918.35     36.47 o
  -3   1   8      425.24      356.19     14.38 o
  -2   1   8        2.69        1.54      1.31 o
  -1   1   8      194.07      160.62      5.51 o
   0   1   8      325.18      400.16     11.22 o
   1   1   8      327.45      342.56      9.58 o
   2   1   8      121.40      104.27      3.77 o
   3   1   8      251.64      245.53      7.77 o
   4   1   8       44.18       35.83      2.75 o
   5   1   8       75.59       74.08      4.82 o
   6   1   8        0.76        3.26      6.38 o
   7   1   8       90.80       91.83     10.51 o
   8   1   8      231.25      281.06     23.12 o
 -10   2   8       15.99       41.21     19.72 o
  -9   2   8       27.40       27.80      6.04 o
  -8   2   8        2.91        7.45      4.80 o
  -7   2   8      364.82      426.35     34.01 o
  -6   2   8       18.36       13.68      4.17 o
  -5   2   8      379.66      410.04     18.05 o
  -4   2   8       36.32       35.99      3.52 o
  -3   2   8       99.59       74.62      3.47 o
  -2   2   8       86.47       63.87      2.77 o
  -1   2   8        0.21        0.70      1.48 o
   0   2   8      596.53      645.71     17.57 o
   1   2   8       16.36       14.61      1.67 o
   2   2   8      111.23      107.08      3.74 o
   3   2   8      603.69      626.81     18.83 o
   4   2   8        0.30       -0.42      2.07 o
   5   2   8      245.83      226.12     12.15 o
   6   2   8        3.51        8.02      3.46 o
   7   2   8        0.09       -8.72      8.72 o
   8   2   8       33.03       28.97      7.70 o
  -9   3   8       24.11       24.06      6.51 o
  -8   3   8       18.25       17.79      5.85 o
  -7   3   8       46.57       37.16      5.77 o
  -6   3   8      283.46      313.38     16.35 o
  -5   3   8      113.64       97.14      5.60 o
  -4   3   8      557.72      543.54     22.36 o
  -3   3   8       10.66        1.59      2.59 o
  -2   3   8      704.83      691.01     21.32 o
  -1   3   8       31.80       23.21      1.75 o
   0   3   8      122.15      125.72      4.40 o
   1   3   8      224.02      235.76      7.22 o
   2   3   8        0.78        1.36      1.66 o
   3   3   8      194.99      199.16      6.81 o
   4   3   8       45.51       37.77      2.80 o
   5   3   8       41.61       36.70      4.29 o
   6   3   8      417.10      445.82     21.98 o
   7   3   8       15.93       19.16      8.66 o
   8   3   8      111.82       88.75     20.99 o
  -9   4   8        6.99       -3.38     14.05 o
  -8   4   8        0.61       -2.45      5.48 o
  -7   4   8      200.91      218.40     21.19 o
  -6   4   8        2.44        4.64      4.17 o
  -5   4   8      121.48      104.53      6.36 o
  -4   4   8       52.37       43.48      3.58 o
  -3   4   8      131.74      133.96      4.72 o
  -2   4   8       11.90       12.62      2.79 o
  -1   4   8      158.37      171.67      8.07 o
   0   4   8      840.64      823.90     26.98 o
   1   4   8        1.39        2.37      1.82 o
   2   4   8       74.73       68.57      3.29 o
   3   4   8      100.17       83.30      3.97 o
   4   4   8       36.94       26.78      3.08 o
   5   4   8      257.37      273.09     12.80 o
   6   4   8       13.94       18.93      5.33 o
   7   4   8       27.96       23.60     16.21 o
  -8   5   8       14.24        5.45     19.08 o
  -7   5   8       68.40       69.63      8.51 o
  -6   5   8       83.11       57.63      6.83 o
  -5   5   8        3.11        0.03      3.01 o
  -4   5   8        3.48       -2.14      2.14 o
  -3   5   8     1283.04     1501.75     69.27 o
  -2   5   8      318.29      321.71     15.93 o
  -1   5   8        4.57        5.31      2.57 o
   0   5   8      213.38      201.68      8.96 o
   1   5   8      510.32      502.90     13.92 o
   2   5   8        2.65        0.21      2.07 o
   3   5   8      164.47      153.18      5.92 o
   4   5   8       47.87       39.72      3.90 o
   5   5   8        0.41        3.18      4.82 o
   6   5   8        0.81        0.59      5.72 o
   7   5   8        0.22        9.03     11.77 o
  -8   6   8       23.47       27.45     10.35 o
  -7   6   8        9.83        6.02      6.27 o
  -6   6   8        0.02       -5.67      5.67 o
  -5   6   8        4.03       -0.39      2.89 o
  -4   6   8        1.08        7.13      6.11 o
  -3   6   8        3.00       10.09      4.67 o
  -2   6   8      258.85      315.97     13.84 o
  -1   6   8       36.33       34.29      4.85 o
   0   6   8      454.10      488.51     21.13 o
   1   6   8        2.86        1.64      2.03 o
   2   6   8      191.93      180.59      9.84 o
   3   6   8       85.14       69.07      4.40 o
   4   6   8       38.90       26.17      9.65 o
   5   6   8       16.77       18.26      6.49 o
   6   6   8        0.08       -8.44     12.25 o
  -7   7   8        8.38        4.58     12.80 o
  -6   7   8       12.20        3.02      6.07 o
  -5   7   8        2.34       -1.53      8.33 o
  -4   7   8       52.75       65.51     11.71 o
  -3   7   8        1.51        3.79      5.38 o
  -2   7   8      203.35      223.24     11.93 o
  -1   7   8      390.14      422.31     17.49 o
   0   7   8        5.92        7.95      5.21 o
   1   7   8        1.89        8.96      5.18 o
   2   7   8       10.85       12.32      3.60 o
   3   7   8      357.87      371.95     25.37 o
   4   7   8        6.23       12.23     19.44 o
   5   7   8       50.84       51.01     13.63 o
  -6   8   8        0.01       -4.43     13.40 o
  -5   8   8      109.77      176.86     25.76 o
  -4   8   8        1.67        4.12     12.90 o
  -3   8   8      101.09      127.18     12.81 o
  -2   8   8       20.57       13.98      8.54 o
  -1   8   8       12.92        7.88      8.18 o
   0   8   8       26.03       30.99      7.58 o
   1   8   8       46.33       28.97      7.46 o
   2   8   8       97.40       86.22     10.32 o
   3   8   8      293.01      286.94     20.69 o
   4   8   8      148.45      153.91     18.78 o
  -4   9   8      328.91      440.88     50.80 o
  -3   9   8       13.89        3.84     13.01 o
  -2   9   8        7.49       -2.08     10.42 o
  -1   9   8        7.35        3.85      9.47 o
   0   9   8        1.76       19.83     11.45 o
   1   9   8        4.34      -23.55     23.55 o
   2   9   8        1.58        2.89      9.43 o
   3   9   8        0.06       -6.10     19.51 o
  -9   0   9       33.56       36.17     19.06 o
  -5   0   9      814.26      892.17     51.97 o
  -3   0   9      514.23      506.76     23.53 o
  -1   0   9        0.31       -2.57      2.75 o
   1   0   9      565.27      614.36     24.08 o
   3   0   9       38.83       33.47      3.42 o
   5   0   9      242.65      282.33     17.02 o
   7   0   9      356.74      453.73     32.05 o
  -9   1   9       24.89       20.47      6.33 o
  -8   1   9       57.30       55.18      6.80 o
  -7   1   9      194.07      199.68     12.90 o
  -6   1   9      128.22      135.39     10.69 o
  -5   1   9     1029.95     1172.40     48.41 o
  -4   1   9      219.04      235.16     13.08 o
  -3   1   9      174.63      153.79      5.50 o
  -2   1   9      298.81      263.73      8.74 o
  -1   1   9      378.43      400.25     12.28 o
   0   1   9      293.67      336.93      9.55 o
   1   1   9      493.68      483.43     13.59 o
   2   1   9      118.00      110.14      3.96 o
   3   1   9       12.37        8.73      3.73 o
   4   1   9      217.26      206.86      9.56 o
   5   1   9       65.85       68.01      7.10 o
   6   1   9      140.99      148.90     10.73 o
   7   1   9       98.74      106.71     14.38 o
   8   1   9        3.96        9.36      8.31 o
  -9   2   9        0.39       -8.03      8.03 o
  -8   2   9       14.24        9.59      4.81 o
  -7   2   9       18.36       11.66      5.37 o
  -6   2   9       83.02       84.27      7.02 o
  -5   2   9      361.36      408.46     17.99 o
  -4   2   9        5.91        1.63      2.73 o
  -3   2   9       21.26       18.13      1.95 o
  -2   2   9      585.58      567.74     18.94 o
  -1   2   9      128.84      111.03      4.20 o
   0   2   9      171.53      173.54      5.33 o
   1   2   9        1.50        0.87      1.69 o
   2   2   9      701.61      708.54     21.91 o
   3   2   9       49.92       41.67      3.32 o
   4   2   9      121.30      119.03      5.46 o
   5   2   9       30.47       29.81      4.19 o
   6   2   9        0.32        4.36      6.78 o
   7   2   9       37.32       38.48     23.15 o
   8   2   9       32.68       17.74     11.97 o
  -9   3   9      100.08       93.07     12.73 o
  -8   3   9       11.14       13.02      5.33 o
  -7   3   9       44.50       39.14      5.84 o
  -6   3   9       48.07       27.80      8.10 o
  -5   3   9       84.29       66.37      5.15 o
  -4   3   9       81.87       75.86      4.43 o
  -3   3   9       65.82       60.03      3.94 o
  -2   3   9        0.70        0.19      1.95 o
  -1   3   9     1143.94     1142.05     35.37 o
   0   3   9       15.42       17.78      2.11 o
   1   3   9       60.76       53.31      2.93 o
   2   3   9      228.70      218.57      7.35 o
   3   3   9      326.18      340.00     10.43 o
   4   3   9       87.99       67.66      5.89 o
   5   3   9       70.16       66.25      6.09 o
   6   3   9        0.27       -6.27      8.56 o
   7   3   9       93.63       84.59     14.76 o
  -9   4   9       15.69        1.23     11.09 o
  -8   4   9        6.51        4.56      6.81 o
  -7   4   9      142.82      168.55     13.21 o
  -6   4   9       29.22       16.49      5.15 o
  -5   4   9       91.36       80.25      6.93 o
  -4   4   9       26.74       24.21      2.95 o
  -3   4   9       22.37       21.65      2.23 o
  -2   4   9      166.98      162.75      6.40 o
  -1   4   9       22.51       20.69      1.82 o
   0   4   9      845.01      886.71     29.58 o
   1   4   9       35.34       30.30      2.37 o
   2   4   9       16.32        9.56      2.16 o
   3   4   9      159.11      149.93      7.18 o
   4   4   9       73.21       74.78      7.82 o
   5   4   9        0.35       -3.69      4.82 o
   6   4   9        8.64      -10.89     11.82 o
   7   4   9       64.83       32.58     14.30 o
  -8   5   9       19.24       -0.96     12.91 o
  -7   5   9        3.18       -5.25      5.54 o
  -6   5   9      206.95      178.39     14.62 o
  -5   5   9       54.05       34.81      3.72 o
  -4   5   9       92.28      114.80      4.64 o
  -3   5   9      281.21      323.13     16.07 o
  -2   5   9       71.82       60.52      4.73 o
  -1   5   9      259.18      275.22     12.57 o
   0   5   9      431.26      462.41     20.17 o
   1   5   9      270.73      274.39      9.78 o
   2   5   9      249.60      238.76      9.90 o
   3   5   9      182.05      164.46      7.20 o
   4   5   9       86.76       73.69      6.30 o
   5   5   9       10.24        7.84      6.65 o
   6   5   9       72.92       72.93     10.31 o
  -7   6   9       10.50       -7.33     15.35 o
  -6   6   9        0.50       -4.82      5.12 o
  -5   6   9      359.97      206.15     14.26 o
  -4   6   9       67.40       54.63      8.92 o
  -3   6   9      433.11      530.96     27.64 o
  -2   6   9      182.56      215.23     17.97 o
  -1   6   9       44.90       41.61      5.24 o
   0   6   9      155.83      146.01      9.11 o
   1   6   9        0.57       -0.86     11.79 o
   2   6   9       65.20       52.70      4.72 o
   3   6   9       16.63        3.65      5.76 o
   4   6   9       65.45       42.79     29.14 o
   5   6   9       81.93       80.79     15.96 o
   6   6   9       17.09       -6.74     14.95 o
  -7   7   9       21.48       12.09     18.19 o
  -6   7   9        6.93        1.30     14.63 o
  -5   7   9        7.58       15.56     11.90 o
  -4   7   9       86.71       87.68     11.45 o
  -3   7   9       11.81        6.92      6.92 o
  -2   7   9       97.12       97.00      9.81 o
  -1   7   9      100.40      106.93     15.77 o
   0   7   9        4.82        7.36      8.18 o
   1   7   9       42.81       27.69     10.97 o
   2   7   9       16.35        9.99      8.12 o
   3   7   9      197.16      199.19     16.02 o
   4   7   9      164.15      147.71     13.39 o
   5   7   9       65.33       86.08     24.44 o
  -5   8   9       20.51        2.28     11.75 o
  -4   8   9       29.76       28.42     10.60 o
  -3   8   9        4.79       13.67     10.25 o
  -2   8   9       60.87      101.22     12.32 o
  -1   8   9        5.90        8.04      7.86 o
   0   8   9      255.29      311.47     19.31 o
   1   8   9       13.78       13.43      7.75 o
   2   8   9       73.03       74.15     12.15 o
   3   8   9        8.01        8.15     13.07 o
   4   8   9        0.04      -22.00     22.00 o
  -3   9   9      184.59      274.11     31.20 o
  -2   9   9       15.43       21.26     12.19 o
  -1   9   9        0.68      -10.58     10.58 o
   0   9   9       12.58        6.36      9.00 o
   1   9   9      196.22      229.42     17.86 o
   2   9   9        0.62       -4.22     28.86 o
  -8   0  10       19.13       15.73      7.65 o
  -6   0  10        0.69       -1.68      5.23 o
  -4   0  10        3.34        4.56      3.45 o
  -2   0  10      116.91      125.14      7.37 o
   0   0  10      292.38      280.94     11.21 o
   2   0  10     1585.64     1706.62     72.34 o
   4   0  10        6.98        3.31      5.35 o
   6   0  10       89.54       84.35     14.69 o
  -9   1  10       32.84       31.16      7.63 o
  -8   1  10       48.49       36.48      6.62 o
  -7   1  10        0.37       -1.55      5.27 o
  -6   1  10       60.61       53.20     12.25 o
  -5   1  10      232.63      238.63     13.90 o
  -4   1  10        0.38        2.50      2.31 o
  -3   1  10     1122.32     1102.11     47.34 o
  -2   1  10      599.01      644.75     23.20 o
  -1   1  10      279.00      258.59      8.54 o
   0   1  10       21.04       17.99      2.13 o
   1   1  10      191.68      188.15      6.00 o
   2   1  10        2.60        5.37      2.43 o
   3   1  10      118.77      122.38      5.37 o
   4   1  10       42.19       40.51      5.25 o
   5   1  10        1.83        7.21      3.63 o
   6   1  10       76.12       66.52      8.80 o
   7   1  10        6.13        3.58      7.24 o
  -9   2  10       51.94       38.83      9.71 o
  -8   2  10       34.42       18.50      6.15 o
  -7   2  10       39.77       46.90      6.35 o
  -6   2  10        0.17        2.21      6.07 o
  -5   2  10     1006.33     1086.64     53.29 o
  -4   2  10      131.24      118.39      5.15 o
  -3   2  10       25.22       18.89      2.73 o
  -2   2  10        4.81        3.26      2.07 o
  -1   2  10        2.18        2.60      1.94 o
   0   2  10      165.34      152.48      5.21 o
   1   2  10        3.38        2.96      2.03 o
   2   2  10      166.41      163.03      5.97 o
   3   2  10      102.65      106.33      5.21 o
   4   2  10       20.64       19.81      3.63 o
   5   2  10      166.27      179.14     10.26 o
   6   2  10        0.48       -7.74     10.65 o
   7   2  10      119.54      134.50     15.69 o
  -9   3  10        2.70       -3.16      7.66 o
  -8   3  10       65.14       60.52      6.78 o
  -7   3  10       31.30       24.18      5.36 o
  -6   3  10       32.24       44.40      5.85 o
  -5   3  10       38.76       24.83      3.77 o
  -4   3  10      256.72      231.22     12.83 o
  -3   3  10      221.58      213.57      7.40 o
  -2   3  10      533.34      559.55     17.36 o
  -1   3  10        1.04       -0.31      1.81 o
   0   3  10      129.10      121.56      5.45 o
   1   3  10        9.18        6.28      2.84 o
   2   3  10      404.34      405.78     13.24 o
   3   3  10       88.47       82.96      4.73 o
   4   3  10       27.69       28.14      5.03 o
   5   3  10      131.52      136.48     11.77 o
   6   3  10       38.29       27.39     25.66 o
   7   3  10       19.74        8.83     10.00 o
  -8   4  10      118.44      116.05     11.15 o
  -7   4  10       59.54       47.61      6.18 o
  -6   4  10       15.76       10.67      4.69 o
  -5   4  10      247.34      206.37     14.06 o
  -4   4  10        0.26        0.24      2.17 o
  -3   4  10      181.48      170.23      6.71 o
  -2   4  10        1.85       -1.46      2.35 o
  -1   4  10        4.17        1.29      2.22 o
   0   4  10       66.94       61.92      3.58 o
   1   4  10       16.02       13.52      2.51 o
   2   4  10      258.14      236.62      8.61 o
   3   4  10       15.65       16.75      4.92 o
   4   4  10       40.44       45.93      8.93 o
   5   4  10      165.67      157.10     15.43 o
   6   4  10        5.07       -4.98     15.50 o
  -8   5  10        4.47       -2.83     12.87 o
  -7   5  10        1.77       -5.95      5.95 o
  -6   5  10       53.76       43.26      6.27 o
  -5   5  10        1.79        0.68      2.82 o
  -4   5  10       86.92       63.89      3.96 o
  -3   5  10       51.84       62.11      9.13 o
  -2   5  10       30.28       25.80      5.63 o
  -1   5  10      982.55     1178.04     57.08 o
   0   5  10       90.07       74.17      8.41 o
   1   5  10        0.49        0.28      2.40 o
   2   5  10      119.12      108.78      5.43 o
   3   5  10      209.75      196.03     11.89 o
   4   5  10       15.48       15.40     15.83 o
   5   5  10        1.87       -0.74     10.56 o
   6   5  10        7.38       29.47     10.28 o
  -7   6  10        0.57       -6.29      6.29 o
  -6   6  10        2.75        0.79      6.04 o
  -5   6  10       47.66       34.69      7.81 o
  -4   6  10       31.83       21.29      7.67 o
  -3   6  10        0.00        2.23      5.60 o
  -2   6  10       23.60       43.81      7.04 o
  -1   6  10       18.86       12.02      6.86 o
   0   6  10      442.71      528.95     34.15 o
   1   6  10        0.09        7.20      5.68 o
   2   6  10      172.69      194.65     12.12 o
   3   6  10       12.49       -4.01     14.23 o
   4   6  10       31.69       30.95      9.86 o
   5   6  10       19.52       21.45     11.78 o
  -6   7  10      118.19      195.11     26.47 o
  -5   7  10        0.05       -6.11      9.71 o
  -4   7  10        8.17        6.82      9.76 o
  -3   7  10       17.99       17.47      8.33 o
  -2   7  10       53.38       40.14      8.85 o
  -1   7  10       83.37       88.61     13.29 o
   0   7  10       24.73       22.80      7.46 o
   1   7  10      204.23      181.74     14.20 o
   2   7  10       26.18       41.98      8.22 o
   3   7  10        1.70        3.44      9.13 o
   4   7  10        3.26       -8.57      8.76 o
  -5   8  10       13.98       12.10     21.94 o
  -4   8  10       12.97      -10.61     14.94 o
  -3   8  10       75.76       92.19     16.16 o
  -2   8  10       27.45       35.19     11.63 o
  -1   8  10       30.75       31.33      9.65 o
   0   8  10        0.30        0.84      9.67 o
   1   8  10       14.07       11.34      7.47 o
   2   8  10       28.37       18.39     11.38 o
   3   8  10        8.87       -1.42     16.54 o
  -1   9  10       21.15       12.40     12.95 o
   0   9  10       30.91       37.83     17.67 o
  -9   0  11       14.99       16.83     14.24 o
  -7   0  11      242.58      203.92     20.78 o
  -5   0  11      266.90      237.10     24.49 o
  -3   0  11      124.41      106.86      7.87 o
  -1   0  11      452.78      480.24     22.72 o
   1   0  11      253.52      259.85     11.18 o
   3   0  11      431.10      441.47     24.02 o
   5   0  11        0.41       -2.03      9.55 o
   7   0  11       85.27      108.64     30.18 o
  -9   1  11        7.32       22.57      7.94 o
  -8   1  11       56.03       57.52      6.27 o
  -7   1  11       11.39       11.55      7.60 o
  -6   1  11      131.37      146.80     12.95 o
  -5   1  11       72.81       53.14      6.64 o
  -4   1  11      204.29      213.65      8.92 o
  -3   1  11      850.71      936.53     30.45 o
  -2   1  11       79.43       74.24      4.23 o
  -1   1  11        0.18        3.50      2.23 o
   0   1  11       25.33       30.76      2.48 o
   1   1  11      151.67      170.36      5.84 o
   2   1  11       38.58       33.98      3.26 o
   3   1  11       31.30       23.44      5.26 o
   4   1  11      263.85      279.86     16.94 o
   5   1  11        3.39        3.42     11.13 o
   6   1  11       72.46       93.66     11.39 o
   7   1  11        1.91      -18.22     18.22 o
  -9   2  11        3.93        8.30      8.26 o
  -8   2  11       15.09       12.37      5.47 o
  -7   2  11        9.61        7.29      6.75 o
  -6   2  11        0.34        1.48      4.43 o
  -5   2  11        5.87        4.34      5.42 o
  -4   2  11       24.80       22.87      2.99 o
  -3   2  11      555.51      660.32     21.84 o
  -2   2  11       85.61       82.33      4.66 o
  -1   2  11       92.13       92.25      4.05 o
   0   2  11      426.46      419.71     12.96 o
   1   2  11        1.29       -2.68      2.68 o
   2   2  11      154.66      151.33      6.72 o
   3   2  11        0.73        2.17      4.48 o
   4   2  11      165.03      181.01      9.49 o
   5   2  11       38.28       63.47      8.77 o
   6   2  11        0.18        9.42      7.31 o
   7   2  11       15.89       24.88     10.74 o
  -8   3  11       42.10       40.20      7.13 o
  -7   3  11       78.93       57.65      7.27 o
  -6   3  11       19.65       20.65      9.78 o
  -5   3  11       13.86       12.44      3.23 o
  -4   3  11       20.33        4.76      2.72 o
  -3   3  11      300.12      266.69     10.00 o
  -2   3  11       49.24       49.33      3.91 o
  -1   3  11      120.61      118.29      5.08 o
   0   3  11        0.07       -1.22      2.60 o
   1   3  11      665.52      719.62     25.43 o
   2   3  11        1.05       -3.04      3.04 o
   3   3  11       10.56       12.69      3.49 o
   4   3  11       17.21        9.80      5.27 o
   5   3  11       32.80       15.66      5.75 o
   6   3  11       24.32       16.52      7.22 o
  -8   4  11        7.46        8.12      8.10 o
  -7   4  11       82.84       82.12      9.98 o
  -6   4  11        0.28       -2.86      5.06 o
  -5   4  11      136.73      129.13      6.75 o
  -4   4  11       10.88       12.78      2.86 o
  -3   4  11       22.44       16.48      3.28 o
  -2   4  11       65.03       70.88      3.51 o
  -1   4  11       63.16       58.19      6.43 o
   0   4  11      170.14      166.13      7.68 o
   1   4  11      191.77      195.27      8.25 o
   2   4  11      576.50      645.58     23.34 o
   3   4  11        0.17       -3.03      4.40 o
   4   4  11       20.56       10.57      6.24 o
   5   4  11       69.84       57.22     17.99 o
   6   4  11        5.86       -0.20     11.97 o
  -7   5  11        2.35       -7.56      7.56 o
  -6   5  11       53.10       53.28     10.11 o
  -5   5  11       21.96       13.28      4.16 o
  -4   5  11      266.32      157.88      8.98 o
  -3   5  11        0.02       -0.84      6.34 o
  -2   5  11       29.76       31.55      6.89 o
  -1   5  11      326.85      352.17     22.52 o
   0   5  11        0.03       -2.23      2.23 o
   1   5  11      196.15      173.59     10.77 o
   2   5  11       67.63       73.98      6.97 o
   3   5  11      168.80      165.14     17.03 o
   4   5  11      201.47      213.09     23.22 o
   5   5  11       37.44       45.54     11.25 o
  -7   6  11       54.71       61.59     16.57 o
  -6   6  11       36.07       46.64     12.91 o
  -5   6  11       22.08       21.44     11.06 o
  -4   6  11        8.78        2.24      8.08 o
  -3   6  11      296.91      408.92     27.36 o
  -2   6  11       40.29       32.34      9.73 o
  -1   6  11       94.81       94.67     10.02 o
   0   6  11       60.41       62.87      8.16 o
   1   6  11       44.57       47.54     10.09 o
   2   6  11        9.14        7.89      8.63 o
   3   6  11       45.12       49.37      8.95 o
   4   6  11        9.81        7.92      9.68 o
  -5   7  11       36.76       33.41     11.97 o
  -4   7  11        6.14        8.65      8.48 o
  -3   7  11       45.30       53.57     18.18 o
  -2   7  11       16.59       22.28      9.17 o
  -1   7  11       53.90       66.59     11.62 o
   0   7  11       40.60       37.07     10.32 o
   1   7  11       46.22       33.85      6.16 o
   2   7  11       77.37       58.72      9.90 o
   3   7  11        2.10       -3.04     10.90 o
  -4   8  11        0.41      -10.29     15.85 o
  -3   8  11       39.72       46.23     13.59 o
  -2   8  11       94.03       96.44     14.56 o
  -1   8  11        9.67      -13.58     22.27 o
   0   8  11       77.10       64.10     13.22 o
   1   8  11       16.46       -4.37     10.06 o
   2   8  11      118.94      130.77     20.48 o
  -8   0  12      324.94      425.41     44.67 o
  -6   0  12        3.83        8.84     11.79 o
  -4   0  12       81.50       77.53      7.67 o
  -2   0  12        2.92        4.34      3.78 o
   0   0  12      356.24      412.10     18.75 o
   2   0  12      103.15       99.57     13.83 o
   4   0  12      466.15      468.22     40.04 o
   6   0  12       25.23       39.48     14.43 o
  -8   1  12        0.82        9.04      7.85 o
  -7   1  12        4.29      -11.66     12.39 o
  -6   1  12       60.00       60.36     12.27 o
  -5   1  12       15.57        7.82      3.41 o
  -4   1  12       28.22       13.76      6.17 o
  -3   1  12        4.27        5.27      3.20 o
  -2   1  12       12.58       11.21      4.18 o
  -1   1  12      919.06      984.29     33.16 o
   0   1  12      135.90      138.81      5.98 o
   1   1  12      130.38      129.71      5.65 o
   2   1  12       42.97       32.14      4.29 o
   3   1  12       56.97       67.62      7.93 o
   4   1  12        8.34        3.97     11.38 o
   5   1  12        5.10        0.40     12.41 o
   6   1  12        9.88        8.47     12.77 o
  -8   2  12        5.67       -2.94      6.84 o
  -7   2  12      116.89      137.19     11.46 o
  -6   2  12       17.09       13.37      8.61 o
  -5   2  12       40.47       34.18      4.54 o
  -4   2  12        5.03        5.08      2.99 o
  -3   2  12     1243.50     1379.10     57.10 o
  -2   2  12      179.10      173.65      7.44 o
  -1   2  12      200.69      194.68      8.32 o
   0   2  12        0.77       -0.80      3.74 o
   1   2  12        0.84        0.28      3.73 o
   2   2  12       76.12       85.00      7.81 o
   3   2  12       35.20       33.24      6.18 o
   4   2  12       20.11       19.89      9.05 o
   5   2  12      123.11      146.80     14.51 o
   6   2  12        0.16       -5.58     16.18 o
  -8   3  12       77.96       94.58     19.08 o
  -7   3  12        1.44        3.24      6.54 o
  -6   3  12      274.21      303.18     15.40 o
  -5   3  12       11.09       -1.67      5.28 o
  -4   3  12        4.66        9.90      3.59 o
  -3   3  12        0.13        3.58      3.45 o
  -2   3  12      130.61      136.12      6.59 o
  -1   3  12       63.54       55.02      3.94 o
   0   3  12      176.81      159.12      8.45 o
   1   3  12        0.12       -2.38      4.15 o
   2   3  12        1.48        0.33      5.02 o
   3   3  12        3.90        8.95      4.95 o
   4   3  12      312.77      355.19     19.71 o
   5   3  12       11.76        5.44     15.09 o
   6   3  12       23.84       15.55     14.58 o
  -7   4  12       43.29       49.38     16.09 o
  -6   4  12       66.59       82.84     11.55 o
  -5   4  12      121.67      130.32     12.86 o
  -4   4  12       26.39       19.64      4.64 o
  -3   4  12      115.78      111.84      6.75 o
  -2   4  12        5.44        4.11      2.81 o
  -1   4  12       97.86       84.14      5.49 o
   0   4  12       64.78       53.50      7.82 o
   1   4  12      127.03      114.52      6.42 o
   2   4  12       29.29       24.33      5.89 o
   3   4  12        0.43       -0.77      6.51 o
   4   4  12       38.77       38.69     10.97 o
   5   4  12       21.58       29.10     11.29 o
  -7   5  12       16.95        8.67     14.94 o
  -6   5  12        2.49        2.33      6.99 o
  -5   5  12        0.74        2.70      8.90 o
  -4   5  12       64.21       58.13     13.97 o
  -3   5  12       59.84       86.80     10.38 o
  -2   5  12       32.74       29.60      8.08 o
  -1   5  12      136.31      148.96     12.71 o
   0   5  12       40.43       47.50      8.48 o
   1   5  12      407.30      454.56     33.55 o
   2   5  12        9.51       -7.11     12.11 o
   3   5  12        0.21        0.95      6.82 o
   4   5  12       74.16       62.28     11.23 o
   5   5  12       32.23       39.33     15.55 o
  -6   6  12       27.84       34.84     10.82 o
  -5   6  12        8.36       11.57     10.48 o
  -4   6  12      107.37      171.61     16.10 o
  -3   6  12       58.95       60.97     12.27 o
  -2   6  12       83.52      120.31     12.98 o
  -1   6  12       22.27       20.11      9.01 o
   0   6  12       27.02       39.96     14.53 o
   1   6  12        6.82        2.51      8.43 o
   2   6  12      249.34      288.24     19.96 o
   3   6  12        0.09       -4.02      9.76 o
   4   6  12       27.17        8.63     12.13 o
  -5   7  12        7.69       -8.96     18.43 o
  -4   7  12       82.50      145.60     25.58 o
  -3   7  12        0.26        0.18      9.23 o
  -2   7  12        6.49        2.35     10.23 o
  -1   7  12       46.11       44.81     10.05 o
   0   7  12       27.34       39.97      9.19 o
   1   7  12      111.55      113.83     12.68 o
   2   7  12       12.05       -1.35     13.23 o
  -2   8  12       32.27       22.37     14.98 o
  -1   8  12       21.17       23.59     18.90 o
   0   8  12       25.84       56.15     17.73 o
  -7   0  13       50.61       83.64     19.72 o
  -5   0  13      417.78      429.80     45.25 o
  -3   0  13      161.30      160.27     14.91 o
  -1   0  13        1.83       -1.83      5.29 o
   1   0  13       53.50       61.04      6.77 o
   3   0  13      307.83      294.91     24.37 o
   5   0  13      113.42      115.50     24.14 o
  -8   1  13        2.78       -4.34      8.97 o
  -7   1  13        8.47       14.98      8.88 o
  -6   1  13       87.16       93.83      7.96 o
  -5   1  13        9.78       13.56      4.39 o
  -4   1  13      162.29      200.98     11.04 o
  -3   1  13        2.92        0.84      4.32 o
  -2   1  13       83.90       86.85      5.44 o
  -1   1  13      343.61      359.66     16.67 o
   0   1  13        0.66        0.10      4.26 o
   1   1  13       59.17       61.19      4.64 o
   2   1  13        3.29       -2.43      4.73 o
   3   1  13        9.74        8.82      6.36 o
   4   1  13        0.03        7.33      9.25 o
   5   1  13        1.83        4.71     12.59 o
  -8   2  13       33.41       34.03     12.92 o
  -7   2  13       17.67       15.39      7.61 o
  -6   2  13        6.55        2.00      5.74 o
  -5   2  13       24.87       13.94      6.11 o
  -4   2  13       49.25       27.25      5.21 o
  -3   2  13        2.77        4.96      4.24 o
  -2   2  13        1.91        2.92      4.08 o
  -1   2  13      330.33      375.17     14.87 o
   0   2  13      115.53      122.17     10.24 o
   1   2  13       93.44       72.70      5.19 o
   2   2  13      183.47      188.95     11.14 o
   3   2  13       13.35       -0.70      8.98 o
   4   2  13       75.32       74.67     17.73 o
   5   2  13        1.73      -17.63     22.41 o
  -7   3  13       41.20       45.15     11.84 o
  -6   3  13       66.06       64.17      7.70 o
  -5   3  13        4.28       -8.27      8.99 o
  -4   3  13       27.25       30.66      4.86 o
  -3   3  13      103.45      110.17      7.77 o
  -2   3  13        5.73        3.10      3.82 o
  -1   3  13      447.99      451.92     18.18 o
   0   3  13        9.79        1.03      4.63 o
   1   3  13       84.01       71.31      8.01 o
   2   3  13        0.00       -1.18      5.10 o
   3   3  13      114.32      124.67     13.21 o
   4   3  13        3.09      -18.65     18.65 o
   5   3  13        1.38        1.07     28.96 o
  -7   4  13        4.45       20.41      8.71 o
  -6   4  13        8.62        6.01      9.11 o
  -5   4  13      145.80      178.16     18.67 o
  -4   4  13        7.46        6.67      4.77 o
  -3   4  13       19.31       16.22      6.24 o
  -2   4  13       87.74      107.10      7.97 o
  -1   4  13        3.37       -1.45      5.18 o
   0   4  13       55.55       51.80      7.38 o
   1   4  13       29.41       27.84      7.47 o
   2   4  13       64.40       73.17      9.96 o
   3   4  13      342.35      348.62     24.06 o
   4   4  13      195.80      217.90     39.25 o
  -6   5  13       44.32       27.69     14.79 o
  -5   5  13        1.67      -10.60     10.60 o
  -4   5  13      100.16      171.80     15.65 o
  -3   5  13       14.46       -0.26     11.56 o
  -2   5  13      103.99      109.73     11.77 o
  -1   5  13       18.98       28.27     12.45 o
   0   5  13        0.03       -9.13      9.13 o
   1   5  13      149.76      152.69     15.97 o
   2   5  13        9.17        5.29      8.64 o
   3   5  13       51.69       24.43     14.91 o
   4   5  13        0.77       10.76     12.93 o
  -5   6  13       82.48      101.70     15.14 o
  -4   6  13       75.45       85.55     17.35 o
  -3   6  13       23.51       31.04     14.77 o
  -2   6  13       41.56       56.18     10.27 o
  -1   6  13       80.82       72.55     13.05 o
   0   6  13       23.30       21.27     14.00 o
   1   6  13        0.06        0.58      9.85 o
   2   6  13       10.97        5.91     11.42 o
   3   6  13       29.77       24.40     15.19 o
  -3   7  13       31.33       43.79     14.51 o
  -2   7  13        1.63        5.41     13.46 o
  -1   7  13       58.54       67.58     12.31 o
   0   7  13        2.40        0.24      9.93 o
   1   7  13       55.15       51.61     11.16 o
  -6   0  14      303.28      413.21     47.43 o
  -4   0  14       85.81       88.72      8.83 o
  -2   0  14      142.68      132.96     11.45 o
   0   0  14       26.47       22.49      6.92 o
   2   0  14      216.22      238.47     20.78 o
   4   0  14        3.89        6.35     16.11 o
  -7   1  14        8.90       -3.10      9.43 o
  -6   1  14       28.57       37.37      8.15 o
  -5   1  14        5.77        5.46      5.80 o
  -4   1  14       29.02       25.68      6.16 o
  -3   1  14       50.87       48.28      5.87 o
  -2   1  14        0.01       -4.11      4.11 o
  -1   1  14       73.58       67.24      6.14 o
   0   1  14       28.03       26.35      6.05 o
   1   1  14      305.39      330.01     13.17 o
   2   1  14        4.05       -6.88      6.88 o
   3   1  14       42.91       48.74      8.81 o
   4   1  14       30.66        0.28     13.31 o
   5   1  14        2.09        8.18     25.10 o
  -7   2  14      122.52      162.41     12.15 o
  -6   2  14        0.31       -8.34      8.34 o
  -5   2  14       86.38      101.14      9.12 o
  -4   2  14        0.76       -4.90      5.08 o
  -3   2  14       28.97       30.89      5.39 o
  -2   2  14        8.33       19.61      5.43 o
  -1   2  14      612.13      687.80     31.37 o
   0   2  14      111.11      107.16      7.96 o
   1   2  14      436.13      490.39     24.16 o
   2   2  14        3.99        6.01     10.39 o
   3   2  14        3.99        1.26      9.66 o
   4   2  14       15.51       40.04     18.24 o
  -7   3  14        1.50        6.17      9.21 o
  -6   3  14      125.76      160.60     11.61 o
  -5   3  14        5.04       -0.20     16.87 o
  -4   3  14      325.97      356.97     23.26 o
  -3   3  14        0.08       -5.09      5.09 o
  -2   3  14        5.19       10.30      5.10 o
  -1   3  14       48.65       58.51      7.50 o
   0   3  14       19.28       12.33      7.56 o
   1   3  14        3.36       -5.21      9.77 o
   2   3  14       10.23       15.26     10.53 o
   3   3  14        8.04        5.58     13.93 o
   4   3  14       19.85       22.52     12.46 o
  -6   4  14        0.57        1.95      7.79 o
  -5   4  14       81.93       76.34     14.68 o
  -4   4  14        1.46       -1.84      6.87 o
  -3   4  14       98.80      112.96     14.16 o
  -2   4  14        8.31       10.77      8.36 o
  -1   4  14       15.99        8.93     11.26 o
   0   4  14       12.91       25.84      8.03 o
   1   4  14       12.60       13.12     12.69 o
   2   4  14       73.33       71.52     13.13 o
   3   4  14      162.33      155.56     15.32 o
  -5   5  14        2.34       -8.89     10.49 o
  -4   5  14        2.32        0.59      9.87 o
  -3   5  14       14.36       18.68     10.77 o
  -2   5  14       17.61       14.74     12.69 o
  -1   5  14      135.42      178.46     27.90 o
   0   5  14        1.42       -9.64      9.64 o
   1   5  14       75.78       99.81     15.49 o
   2   5  14       16.10       11.90     13.87 o
   3   5  14      101.29      112.17     21.21 o
  -4   6  14        5.37       -0.09     10.72 o
  -3   6  14        3.30        9.42     14.04 o
  -2   6  14      220.92      275.52     18.95 o
  -1   6  14       16.98       24.01     12.91 o
   0   6  14       81.82      103.25     15.69 o
   1   6  14       37.92        7.07     21.20 o
  -7   0  15      148.88      250.77     40.75 o
  -5   0  15       92.37       98.71     14.08 o
  -3   0  15      222.75      236.67     18.47 o
  -1   0  15       26.28       35.85     11.51 o
   1   0  15       15.55       17.04     10.80 o
   3   0  15        8.99        6.86     14.69 o
  -7   1  15        0.64       -0.83     17.58 o
  -6   1  15       13.46        5.00      8.11 o
  -5   1  15        3.01       -8.10      8.10 o
  -4   1  15       78.49       94.26      9.44 o
  -3   1  15       72.43       76.68      7.89 o
  -2   1  15       82.40       87.47      8.32 o
  -1   1  15        1.66       -6.25      6.25 o
   0   1  15        4.66        8.40      6.01 o
   1   1  15      115.49      119.51     13.72 o
   2   1  15       11.12        0.60      9.12 o
   3   1  15       35.68       51.46     18.55 o
   4   1  15       14.29       36.54     16.16 o
  -6   2  15        1.68       13.86      9.76 o
  -5   2  15       24.87       33.03      9.69 o
  -4   2  15        1.93        0.40      7.61 o
  -3   2  15       27.29       31.23     10.21 o
  -2   2  15      174.28      162.19     12.06 o
  -1   2  15       20.93        7.08      7.17 o
   0   2  15        6.85        5.94      7.81 o
   1   2  15       99.76      100.51     14.99 o
   2   2  15       41.55       45.00     13.69 o
   3   2  15       46.04       43.04     21.34 o
  -6   3  15        7.04        7.38      8.50 o
  -5   3  15        7.62       11.35     13.26 o
  -4   3  15       42.94       28.74     11.01 o
  -3   3  15       30.02       44.77      8.17 o
  -2   3  15       18.11       21.00      7.89 o
  -1   3  15       80.42      103.27     13.29 o
   0   3  15        0.42       -8.38      8.38 o
   1   3  15      372.96      408.28     30.16 o
   2   3  15        1.96       -5.85     12.58 o
   3   3  15       16.95       17.95     12.35 o
  -5   4  15       26.27       16.11      9.05 o
  -4   4  15       65.14       85.68     10.52 o
  -3   4  15       85.72       99.11      9.27 o
  -2   4  15       29.51       11.26     34.86 o
  -1   4  15        3.00        6.06     11.89 o
   0   4  15       84.71      119.83     16.15 o
   1   4  15        1.12       -1.72     22.03 o
   2   4  15       17.84       20.40     13.89 o
  -4   5  15       13.65        4.32     16.91 o
  -3   5  15        2.94       -2.48     13.75 o
  -2   5  15       99.43      152.31     18.48 o
  -1   5  15        0.11       -3.95     11.56 o
   0   5  15        1.63       -7.01     13.91 o
   1   5  15        9.32      -27.32     29.14 o
  -6   0  16       25.27       46.19     15.04 o
  -4   0  16       77.16      121.80     16.82 o
  -2   0  16      122.19      105.48     11.72 o
   0   0  16       84.48       90.25     12.97 o
   2   0  16       38.20       40.24     10.73 o
  -6   1  16        0.15      -10.79     14.51 o
  -5   1  16       11.73        9.17     10.06 o
  -4   1  16       92.69      103.64     12.81 o
  -3   1  16       21.16       21.37      8.40 o
  -2   1  16        2.20       13.91      8.22 o
  -1   1  16       75.11       84.76     10.05 o
   0   1  16       14.33       14.55      8.19 o
   1   1  16       94.12      107.66     11.50 o
   2   1  16       19.44      -11.26     14.07 o
  -5   2  16      123.27      143.07     12.24 o
  -4   2  16        3.34       10.69      9.10 o
  -3   2  16       30.71       32.20     13.79 o
  -2   2  16       24.98       29.52      8.85 o
  -1   2  16        8.95       23.02     12.06 o
   0   2  16        7.05       10.53     21.13 o
   1   2  16       98.24       96.77     13.52 o
   2   2  16       26.01       26.07     12.53 o
  -5   3  16        6.37       -5.66     10.01 o
  -4   3  16      104.09       94.19     11.29 o
  -3   3  16        0.49        4.66     10.64 o
  -2   3  16      137.69      136.27     11.68 o
  -1   3  16        0.48       -8.62      9.64 o
   0   3  16       23.23       17.55     16.16 o
   1   3  16       75.49       84.20     12.09 o
   2   3  16        0.16        9.55     21.65 o
  -3   4  16       53.72       43.93     15.27 o
  -2   4  16       11.10       -2.78      8.48 o
  -1   4  16       28.40       26.73     16.47 o
   0   4  16        0.59       11.37     15.19 o
   1   4  16        0.10      -20.83     24.19 o
  -3   0  17       69.65       93.29     24.24 o
  -1   0  17       23.17        5.95     15.60 o
   1   0  17        0.40       20.02     18.14 o
  -4   1  17        5.34      -13.30     16.79 o
  -3   1  17        0.48       -0.50     14.02 o
  -2   1  17       47.36       51.79     12.55 o
  -1   1  17       79.75       82.65     12.27 o
   0   1  17        7.14       -0.95     12.66 o
   1   1  17        1.88        1.34     12.37 o
  -3   2  17       12.02       10.35     11.10 o
  -2   2  17        0.02       -6.41     10.17 o
  -1   2  17       14.36        6.12     10.08 o
   0   2  17      192.68      197.39     16.78 o
  -2   3  17        7.38        9.76     13.06 o
  -1   3  17       64.27       76.16     11.89 o
 
